# Supplementary material for: The inconsistent pathogenesis of endometriosis and adenomyosis: insights from endometrial metabolome and microbiome
Source: mSystems. 2025 Apr 22;10(5):e00202-25. doi: 10.1128/msystems.00202-25 (PMC12090731; doi:10.1128/msystems.00202-25)
Supplement: Table S1 — Baseline clinical characteristics of the women included. [file msystems.00202-25-s0002.xlsx]

## Sheet: Table S1
Table S1. Baseline clinical characteristics of the women included.
Group	Sample ID	Age (years)	BMI (kg/m2)	Menstrual cycle phase (T, proliferative; F, secretory)	Dysmenorrhea (T, yes; F, no)	Parity (T, yes; F, no)	Hormonal treatment (T, yes; F, no)	D-Dimer (<0.55 mg/L)	CA125 (0-35 U/mL)	Alanine aminotransferase (1-40 U/L)	Aspartate aminotransferase (2-40 U/L)	Albumin (33-55 g/L)	Prealbumin (180-390 mg/L)	Urea (2.5-6.5 mmol/L)	Creatinine (53-115 umol/L)	Serum glucose (3.9-6.1 mmol/L)	Cholesterol (2.8-5.85mmol/L)	Triglyceride (0.34-1.8mmol/L)	High-density lipoprotein (1-1.56 mmol/L)	Low-density lipoprotein (1.6-3.36mmol/L)
EM	EMNYT220020	41	21.1927	T	F	T	F	1.76	23	8	20	40.7	146	5	48	4.2	5.24	0.89	1.26	3.93
EM	EMNYT220022	44	24.1672	T	F	T	F	1.94	25	9	19	40.9	150	5.1	49	4.4	5.3	0.92	1.21	3.89
EM	EMNYT220030	35	16.955	F	T	T	T	0.13	138.5	9	18	48.3	211	4.7	59	4.9	4.66	0.58	1.59	3.03
EM	EMNYT220050	37	22.7732	T	F	T	F	0.13	42.5	7	17	47.9	233	3.6	37	4.5	5.39	0.45	1.62	3.71
EM	EMNYT220071	42	22.5827	T	T	T	F	0.24	81.2	16	20	42.1	170	6.8	43	4.7	4.83	0.59	1.71	1.82
EM	EMNYT220081	45	21.7776	T	F	T	F	0.21	123.3	12	19	42.9	203	4.9	45	4.6	4.15	0.41	1.42	1.96
EM	EMNYT220111	45	24.1415	T	T	T	F	0.24	74.9	21	29	43.9	198	6.9	44	5.1	4.8	1.06	1.93	2.74
EM	EMNYT220140	48	22.4996	T	F	T	F	0.65	59.6	8	16	44.3	211	4.1	50	4.7	4.86	1.24	1.03	3.56
EM	EMNYT220160	38	19.2277	T	F	T	F	0.27	89.3	18	21	42.3	238	3.9	58	4.9	6.58	0.96	1.83	4.38
EM	EMNYT220200	47	22.9421	F	F	T	F	0.19	50.4	11	15	43.3	203	5.3	55	4.6	3.81	0.73	1.45	2.29
EM	EMNYT220210	35	21.0077	T	T	T	F	0.12	12	12	17	42.5	221	4.9	46	5	4.37	0.61	1.12	2.14
EM	EMNYT220260	31	19.1571	T	F	F	F	0.13	26.6	7	16	44.2	203	4.3	46	4.5	4.09	0.31	1.76	1.97
EM	EMNYT220270	24	20.4152	T	T	F	F	0.35	121.5	14	19	45.1	193	5.1	52	4.9	4.92	0.35	1.31	3.32
EM	EMNYT220280	31	26.5021	T	T	T	F	0.19	78.6	8	14	43	247	5.8	59	5.6	5.32	2.83	1.06	3.46
EM	EMNYT220311	42	24.677	T	T	T	T	0.21	25	15	22	42.5	345	8.8	142	5.3	4.97	3.43	1.13	2.91
EM	EMNYT220320	36	23.0469	T	F	T	F	0.22	45.3	9	14	43.7	231	6.1	48	5.1	3.63	0.48	1.68	1.86
EM	EMNYT220340	48	22.4996	T	F	T	F	0.65	59.6	8	16	44.3	211	4.1	50	4.7	4.86	1.24	1.03	3.56
EM	EMNYT220370	33	30.8248	F	T	T	F	0.32	27.3	18	20	43.4	199	4.3	51	5.1	4.52	0.56	1.4	2.46
EM	EMNYT220420	33	23.1911	T	F	T	F	0.27	31.7	13	19	47.7	181	4.5	43	5.6	5.24	1.2	1.48	2.58
EM	EMNYT220430	44	25.5102	T	F	T	F	0.1	15	13	20	44	188	5	43	5.3	6.41	1.6	1.59	4.17
EM	EMNYT220440	32	18.0324	T	T	T	F	0.06	44.2	7	19	50.7	243	5.2	38	4.8	4.75	0.73	1.58	2.99
EM	EMNYT220481	45	21.2183	T	T	T	F	0.19	130.4	14	20	44.8	308	5.2	50	4.9	6.09	2.98	1.38	4.1
EM	EMNYT220490	36	16.6311	T	T	T	F	0.13	31.3	7	15	40.7	169	4.1	52	4.4	4.05	0.41	1.57	2.3
EM	EMNYT220500	35	18.9619	T	T	T	F	0.15	19.3	7	20	46.1	235	3.7	47	4.6	4.11	0.43	2.06	1.91
EM	EMNYT220530	44	22.5466	T	F	T	F	0.24	48.6	16	20	48.9	230	5.5	53	5.1	4.36	0.68	2.33	2.32
EM	EMNYT220540	32	22.0386	T	T	F	F	0.21	63.5	9	14	44.5	249	3.6	41	4.7	4.17	0.65	1.84	2.25
EM	EMNYT220590	41	24.2439	T	F	T	F	0.21	38.3	34	20	39.1	235	5.6	45	4.5	4.29	1.06	1.61	2.17
EM	EMNYT220600	47	20.202	T	F	T	F	0.19	36.3	12	16	44.7	282	6.8	56	5.3	6.33	1.08	1.56	4.61
EM	EMNYT220630	41	24.4563	T	F	T	F	0.83	17.6	15	17	44.6	287	4.3	44	4.7	3.99	1.04	1.05	2.93
EM	EMNYT220660	41	20.1951	T	F	T	F	0.24	89	8	21	46.9	224	2.2	48	3.6	4.11	0.5	1.9	2.13
EM	EMNYT220670	34	18.75	T	T	T	F	0.21	29.4	8	15	44.8	204	0.4	45	5.3	4.08	0.61	1.71	2.14
EM	EMNYT220690	28	25.7812	T	F	F	F	0.55	71.9	10	15	44.7	242	4.9	55	4.4	4.33	1.22	1.3	2.74
EM	EMNYT220740	48	24.7475	T	T	T	F	0.27	88.3	19	20	42.8	220	3.4	41	4.6	3.57	1.56	1.64	3.02
EM	EMNYT220760	40	22.8329	T	F	T	F	0.12	26.6	12	16	45.1	261	5.1	50	6	5.43	1.22	1.45	3.56
EM	EMNYT220791	47	21.2277	T	F	T	F	0.35	27	12	8	42.5	202	3.3	50	4.8	4.94	1.08	1.48	3.12
EM	EMNYT220801	38	28.9341	T	T	T	F	0.24	52.5	53	38	43.6	221	4.8	51	4.6	4.52	0.87	1.05	3.48
EM	EMNYT220810	41	26.3702	T	F	T	F	0.13	33.1	14	21	41.5	245	4.2	53	4.7	4.59	3.15	0.88	2.69
EM	EMNYT220841	42	23.3844	T	T	T	F	0.09	41.3	19	19	44.2	277	6.4	53	5.3	6.34	0.91	1.78	4.39
EM	EMNYT220950	47	19.5717	T	T	T	T	0.19	252.2	9	19	48.6	230	5.8	47	4.6	4.14	0.6	1.48	2.54
EM	EMNYT220961	42	29.5768	T	F	T	F	0.15	25	23	19	40.5	218	5.3	51	4.3	3.22	0.86	0.96	2.12
EM	EMNYT220980	45	26.5625	T	T	T	F	0.25	76.2	24	20	42.6	232	3.5	38	5.2	4.7	1.35	1.29	3.28
EM	EMNYT220990	44	23.4375	T	F	T	F	0.36	24.8	27	21	44.9	229	5	40	5.3	5.8	0.75	1.4	4.16
EM	EMNYT221010	39	23.1837	T	F	T	F	0.15	62.2	8	17	44	208	5.1	42	4.5	4.74	0.43	1.81	2.71
EM	EMNYT221012	39	21.551	T	F	T	F	0.1	61.1	9	16	43	206	5.2	43	4.6	4.86	0.45	1.84	2.77
EM	EMNYT221040	44	23.9946	T	T	T	F	0.22	38.9	19	20	42.7	225	4.4	45	8.3	4.77	1.19	1.36	3.13
EM	EMNYT221100	43	22.4323	T	T	T	F	0.11	23.6	12	19	43.4	232	4.8	44	4.8	4.2	0.57	2.1	1.91
EM	EMNYT221102	43	21.6311	T	T	T	T	0.07	25.8	11	20	43.7	234	4.9	45	5	4.3	0.59	2.2	1.93
EM	EMNYT221120	38	19.487	T	T	T	T	0.18	38.1	9	11	42.1	213	5.2	51	4.8	4.79	0.4	1.71	2.56
EM	EMNYT221122	48	22.3214	T	T	T	F	0.19	38.5	10	10	42.3	215	5	50	4.5	4.72	0.5	1.68	2.53
EM	EMNYT221140	45	24.0569	F	T	T	F	0.15	64.2	11	14	46.2	202	3.4	53	3.6	3.92	0.44	1.99	1.84
EM	EMNYT221142	25	21.0498	F	T	F	F	0.16	64.8	10	15	46.5	203	3.5	54	3.7	3.97	0.42	1.97	1.82
EM	EMNYT221150	41	24.2382	T	T	T	F	0.34	15.1	43	30	46.1	293	3.7	42	4.7	5.5	0.89	2.1	3.1
EM	EMNYT221152	31	22.9398	T	T	F	F	0.38	15.2	44	31	46.3	291	3.8	41	4.6	5.25	0.85	2	3
EM	EMNYT221160	41	23.3726	T	T	T	F	0.39	32	12	15	42.9	226	2.2	31	5.6	4.62	1.06	1.36	3.14
EM	EMNYT221162	41	23.8054	T	T	T	F	0.38	32.1	11	16	42.6	223	2.3	32	4.9	4.66	1.01	1.34	3.17
EM	EMNYT221170	38	22.4323	T	F	T	F	0.15	31.8	12	16	46	232	5.1	42	4.5	5.32	0.87	1.49	3.8
EM	EMNYT221172	38	24.0346	T	F	T	F	0.16	31.2	13	17	45	230	5.2	41	4.5	5.38	0.88	1.45	3.7
EM	EMNYT221180	43	20.7031	T	T	T	F	0.2	47.5	13	22	48.2	239	4.3	44	4.4	4.91	0.35	1.42	3.65
EM	EMNYT221182	43	21.875	T	T	T	F	0.19	47.2	14	21	48.6	237	4.1	43	4.2	4.96	0.36	1.44	3.61
EM	EMNYT221190	37	21.4844	T	F	T	F	0.4	65.5	13	18	38.9	231	8.7	54	6.1	5.68	1.75	1.54	1.99
EM	EMNYT221192	46	23.0469	T	F	T	F	0.4	65.1	14	17	38.7	230	8.6	53	4.7	5.79	1.45	1.51	1.93
EM	EMNYT221200	33	21.4844	T	F	T	F	0.19	61.2	10	14	45.3	234	6.7	54	5.3	5.54	1.26	1.77	3.04
EM	EMNYT221210	38	25.0995	T	F	T	F	0.12	36.8	27	23	47.1	268	3.2	38	5.2	5.43	2.14	1.24	3.69
EM	EMNYT221212	44	26.8923	T	F	T	F	0.13	61.2	26	22	47.4	264	3.1	39	5.1	5.56	2.16	1.29	3.98
EM	EMNYT221240	31	21.4844	T	T	T	F	0.19	108.4	11	21	47.6	248	7.8	42	4.5	4.34	0.56	1.41	2.82
EM	EMNYT221242	31	20.8984	T	T	T	F	0.16	108.7	11	20	47.4	249	7.9	41	4.3	4.43	0.57	1.47	2.87
EM	EMNYT221250	47	22.2656	T	F	T	F	0.14	25	23	19	43.5	231	5.1	51	5.2	5.17	0.78	1.8	3.48
EM	EMNYT221252	47	19.5312	T	F	T	F	0.13	23	22	20	43.2	234	4.9	51	5.9	5.12	0.76	1.7	3.33
EM	EMNYT190036	40	25.6369	T	T	T	F	0.45	78.2	13	12	43	236	3	35	4.6	4.42	1.48	1.21	3.14
EM	EMNYT200001	33	19.1001	F	F	F	F	0.24	69.4	7	12	44.9	239	5.4	52	4.3	4.11	0.69	1.61	2.23
EM	EMNYT200004	38	19.3625	T	T	T	F	1.41	16.8	8	12	47.5	190	4.4	46	4.7	4.28	0.43	1.63	2.13
EM	EMNYT200006	32	27.3437	T	F	T	F	0.33	210.9	29	22	45.4	252	5.1	61	5.5	7.89	0.88	1.49	6.1
EM	EMNYT200007	38	22.9591	T	F	T	F	0.4	163.6	13	15	44.6	234	5	59	5.9	4.85	1.45	1.32	3.19
EM	EMNYT200009	33	22.9481	T	T	T	F	0.19	53.6	10	13	45.6	224	6.3	54	5.4	4.23	1.3	1.18	2.66
EM	EMNYT200010	41	22.0386	T	T	T	F	0.12	134.8	7	14	51.2	255	3.5	63	5.4	4.37	1.16	1.25	2.54
EM	EMNYT200011	40	22.8329	T	F	T	T	0.15	46.8	12	19	46.6	213	3.87	54	5.1	4.31	0.68	1.55	3.25
EM	EMNYT200013	30	17.2584	T	T	F	F	1.13	36.6	6	15	33.2	145	1.4	45	4.3	2.56	0.5	0.92	1.38
EM	EMNYT200014	41	17.2635	T	T	T	F	0.32	113.2	16	16	44.3	228	5.63	52	4.8	4.01	1.23	1.57	2.3
EM	EMNYT200015	40	21.9671	T	F	T	F	0.25	72.8	9	17	44.6	177	3.7	45	5	3.84	0.63	1.54	1.9
EM	EMNYT200017	46	25.2092	T	F	T	F	0.13	23.3	20	19	46.1	228	4.7	55	8.3	4.71	1.04	1.29	2.85
EM	EMNYT200019	40	23.4337	T	T	T	T	0.16	58.9	7	9	45.3	180	3.7	44	4.6	3.68	1.37	1.38	2.29
EM	EMNYT200023	46	20.5761	T	F	T	F	0.24	126.7	11	19	48.7	247	3.9	60	4.9	3.97	0.64	1.78	2.32
EM	EMNYT200025	36	20.6131	T	F	T	F	0.24	98.2	8	11	47.9	240	4.5	65	5.3	5.33	0.97	2.03	2.59
EM	EMNYT200026	45	22.3133	T	F	T	F	0.32	51.9	10	14	48	260	4.9	49	5.1	4.69	0.85	1.45	3.2
EM	EMNYT200027	42	25.1953	T	F	T	F	0.63	78.2	9	12	49.9	214	2.7	48	5.3	3.89	1.54	1.75	3.42
EM	EMNYT200028	37	20.83	T	T	T	F	0.11	45.7	10	18	45.3	283	7.2	72	4.4	5.6	0.74	3.02	3.02
EM	EMNYT200029	46	25.3515	T	F	T	F	0.19	36.8	21	21	46.7	181	4.5	48	4.3	4.96	1.14	1.4	2.56
EM	EMNYT200030	24	18.75	T	F	F	T	0.19	200	12	16	49.6	227	3.6	47	5	4.84	0.7	1.89	2.75
EM	EMNYT200032	37	31.9922	T	F	T	F	0.28	87.1	11	24	45.6	265	5.21	46	4.4	5.68	0.72	1.03	3.17
EM	EMNYT200039	46	19.6283	T	T	T	F	0.38	74.4	13	15	46.2	274	4.92	54	4.7	5.53	1.13	1.15	2.52
EM	EMNYT200060	33	23.8751	T	T	T	F	0.22	99.6	19	17	40.1	212	3.84	44	4.9	5.84	0.42	0.94	2.29
AM	AMNYT220011	37	21.7778	T	T	T	F	0.18	110.1	20	23	44.99	271	5.1	49	4.2	5.34	0.86	2.03	3.21
AM	AMNYT220012	47	23.5556	T	T	T	F	0.16	109.2	19	24	45.49	272	5.2	50	4.3	5.23	0.87	1.98	3.05
AM	AMNYT220041	42	20.3125	T	T	T	F	0.32	9.3	17	20	39.19	155	5.7	40	4.7	3.95	0.71	1.52	2.16
AM	AMNYT220042	42	18.1641	T	T	T	F	0.34	9.4	18	19	39.49	158	5.8	41	4.8	3.98	0.73	1.49	2.14
AM	AMNYT220070	41	18.8189	F	T	T	F	0.24	14.4	16	20	42.79	170	6.8	43	4.8	4.83	0.59	1.14	2.25
AM	AMNYT220102	43	28.125	T	F	T	F	0.29	124.2	8	14	38.39	191	4.6	40	4.8	4.36	0.93	1.33	2.82
AM	AMNYT220112	44	24.1415	T	T	T	F	0.24	74.9	21	29	44.59	198	6.9	44	5.1	4.8	1.06	1.93	2.74
AM	AMNYT220121	41	22.0317	T	F	T	F	0.13	11.6	9	18	43.39	187	5.7	45	5.3	4.68	1.15	1.21	3.21
AM	AMNYT220131	40	20.0288	T	F	T	F	0.18	42.1	13	21	45.79	237	4	42	4.6	3.97	0.47	1.39	2.44
AM	AMNYT220150	40	20.8889	T	T	T	F	0.22	154.3	11	18	38.89	223	7.6	51	5.4	3.78	0.67	1.09	2.48
AM	AMNYT220171	41	21.8724	T	T	T	T	0.37	100.1	8	15	46.09	238	4.5	53	4.9	4.35	0.82	1.76	2.4
AM	AMNYT220181	43	22.0001	T	T	T	T	0.24	235.4	14	21	37.79	206	3.5	49	4.9	2.81	1.35	0.98	1.09
AM	AMNYT220190	38	22.8624	T	F	T	F	0.18	31.5	19	21	42.39	226	4	52	5.3	4.54	1.21	0.99	2.47
AM	AMNYT220220	42	21.6041	T	F	T	F	0.09	18.3	9	18	43.29	215	5.3	56	4.6	3.91	0.65	1.88	1.92
AM	AMNYT220231	32	20.8117	T	T	T	F	0.27	57.6	12	20	44.79	212	6.5	44	5.3	4.81	2.11	0.91	3.38
AM	AMNYT220241	46	22.5031	T	T	T	F	0.3	48.2	10	17	43.59	170	3.4	58	5.1	3.3	0.71	1.09	2.01
AM	AMNYT220251	39	17.313	T	T	T	F	0.22	20.6	8	14	43.79	188	6.3	53	4.9	3.97	1.09	1.22	2.52
AM	AMNYT220300	43	23.3067	T	T	T	F	0.63	108.9	44	35	42.09	197	4.5	46	4.7	3.72	2.87	0.84	2.02
AM	AMNYT220312	41	24.677	T	T	T	T	0.21	25	15	22	43.19	345	8.8	142	5.3	4.97	3.43	1.13	2.91
AM	AMNYT220360	44	20.2848	T	F	T	F	0.88	58.7	6	15	43.59	264	3.4	38	5.2	5.18	0.83	1.23	3.85
AM	AMNYT220381	46	23.4375	T	T	T	F	0.39	18.1	56	32	48.99	262	5.6	62	5.3	5.63	1.9	1.16	4
AM	AMNYT220401	34	25.5296	T	F	T	F	0.12	33.4	10	14	47.29	236	5.6	52	5.6	4.94	1.63	0.86	2.86
AM	AMNYT220451	47	20.4294	T	F	T	F	0.53	190.4	7	15	43.59	121	4.2	60	4.8	3.96	0.91	1.42	2.3
AM	AMNYT220461	41	27.852	T	T	T	F	0.23	93.3	50	37	41.49	263	5.7	47	6	4.56	5.06	8.3	0.94
AM	AMNYT220471	41	22.4323	T	T	T	F	0.3	25.8	15	23	43.69	206	6.6	47	4.6	6.38	0.74	1.55	4.84
AM	AMNYT220480	42	21.2183	T	T	T	F	0.19	130.4	14	20	45.49	308	5.2	50	4.9	6.09	2.98	1.38	4.1
AM	AMNYT220511	38	27.4348	T	F	T	F	0.21	7.3	25	16	47.69	288	7.5	55	9.5	8.04	2.03	1.82	5.83
AM	AMNYT220561	45	23.7954	F	T	T	F	0.19	103.7	28	26	45.19	246	4.2	41	4.8	4.96	0.95	1.13	1.95
AM	AMNYT220571	26	26.4381	T	F	F	T	0.15	41.2	17	17	43.59	200	3.6	44	5.6	4.52	1.4	1.22	2.93
AM	AMNYT220620	36	18.3655	T	T	T	T	0.15	18.3	20	22	48.69	307	6.2	51	4.7	5.84	0.67	2.26	3.37
AM	AMNYT220641	43	23.4375	T	T	T	F	1.24	278.2	14	17	41.19	223	4.2	45	6.3	4.62	0.63	1.47	2.94
AM	AMNYT220681	37	27.6817	T	T	T	F	1.16	227	10	15	44.29	192	3.2	51	5	4.48	2.02	1.2	2.75
AM	AMNYT220711	42	22.6003	T	F	T	F	1.12	18.7	28	29	43.19	200	4.2	38	4.5	3.47	0.92	0.97	2.34
AM	AMNYT220720	41	22.8928	T	T	T	F	0.18	229.2	27	22	45.59	227	3.6	42	5	5.05	1.31	1.23	3.48
AM	AMNYT220770	30	24	T	F	F	T	0.15	18.5	35	33	42.19	257	5.2	44	4.6	5.43	1.33	1.24	3.8
AM	AMNYT220792	40	21.2277	T	F	T	F	0.35	27	12	8	43.19	202	3.3	50	4.6	4.94	1.08	1.48	3.12
AM	AMNYT220802	35	28.9341	T	T	T	F	0.24	52.5	53	38	44.29	221	4.8	51	4.5	4.52	0.87	1.05	3.48
AM	AMNYT220831	44	21.2279	T	F	T	F	0.4	12.3	10	20	39.09	264	3.8	45	6.6	4.61	1.73	0.89	3.5
AM	AMNYT220842	39	23.3844	T	T	T	F	0.09	41.3	19	19	44.89	277	6.4	53	5.3	6.34	0.91	1.78	4.39
AM	AMNYT220850	34	22.4323	T	T	T	F	0.16	20.8	14	19	43.19	238	5.1	47	5	4.99	0.5	2.12	2.78
AM	AMNYT220911	37	22.8329	T	T	T	F	0.18	45.9	6	17	44.39	245	5.8	42	5.3	4.58	1.2	1.44	2.88
AM	AMNYT220931	47	24.7676	T	F	T	F	0.12	59.5	15	19	42.99	323	6	48	4.7	4.44	1.33	1.62	2.54
AM	AMNYT220971	38	21.3675	T	T	T	F	0.13	30.2	15	19	44.79	301	3.7	41	5.3	4.48	0.56	1.34	3.13
AM	AMNYT221001	39	22.0317	T	T	T	F	0.1	110.8	13	21	44.89	261	5.3	41	5	4	0.35	1.81	2.52
AM	AMNYT221021	46	21.3382	T	F	T	T	0.98	76	13	18	39.19	214	5.4	59	6.5	4.99	2.4	2.45	2.17
AM	AMNYT221031	37	20.0288	T	T	T	F	1.36	102.6	20	20	43.59	275	5.2	53	7.5	3.79	0.79	1.53	1.84
AM	AMNYT221051	42	20.8117	T	F	T	F	0.19	176.2	14	19	43.35	233	4.1	45	4.7	5.14	0.96	1.21	3.07
AM	AMNYT221062	38	23.5237	T	T	T	F	0.4	132	11	17	44.89	317	5.4	46	10.1	5.67	2.44	1.43	3.93
AM	AMNYT221071	37	25.4028	T	T	T	F	0.34	136.2	11	14	37.79	242	4.4	56	5	5	1.97	1.86	2.92
AM	AMNYT221081	36	23.4375	T	T	T	F	0.16	86.7	15	19	45.89	262	4.5	45	5.2	4.98	1.29	0.97	3.58
AM	AMNYT221091	35	23.4221	F	T	T	F	0.19	142.2	14	17	45.49	259	6.2	47	4.8	5.69	2.44	0.96	3.96
AM	AMNYT221111	28	20.4783	T	T	F	F	0.16	16.9	11	21	42.29	229	7.2	63	6.2	5.15	0.88	1.98	3.05
AM	AMNYT221131	42	19.1327	F	T	T	F	0.38	107.8	17	21	40.69	167	4.7	41	4.7	3.72	0.71	0.93	2.59
AM	AMNYT221221	43	28.9993	T	NA	T	F	0.38	14.7	19	18	45.59	219	4.1	52	5.3	4.34	1.79	1.18	3.33
AM	AMNYT221231	40	24.3418	T	T	T	F	0.64	290.6	15	18	40.09	240	4.1	47	6.1	4.34	5.48	0.79	2.61
AM	AMNYT221261	36	25.5296	T	F	T	F	0.13	6.8	12	21	41.49	218	7.4	52	6.4	5.15	0.96	1.21	3.88
HC	HCNYT220010	37	21.7778	T	T	T	F	0.16	109.2	19	24	44.11	272	5.2	50	4.3	5.23	0.87	1.98	3.05
HC	HCNYT220040	40	18.1641	T	T	T	F	0.34	9.4	18	19	38.11	158	5.8	41	4.8	3.98	0.73	1.49	2.14
HC	HCNYT220080	42	21.7776	T	F	T	F	0.21	123.3	12	19	42.21	203	4.9	45	4.6	4.15	0.41	1.34	2.57
HC	HCNYT220110	42	24.1415	F	T	T	F	0.24	74.9	21	29	43.21	198	6.9	44	5.1	4.8	1.06	1.93	2.74
HC	HCNYT220120	39	22.0317	T	F	T	F	0.13	11.6	9	18	42.01	187	5.7	45	5.3	4.68	1.15	1.21	3.21
HC	HCNYT220130	38	20.0288	T	F	T	F	0.18	42.1	13	21	44.41	237	4	42	4.6	3.97	0.47	1.39	2.44
HC	HCNYT220170	39	21.8724	T	T	T	F	0.37	100.1	8	15	44.71	238	4.5	53	4.9	4.35	0.82	1.76	2.4
HC	HCNYT220180	41	22.0001	T	T	T	T	0.24	235.4	14	21	36.41	206	3.5	49	4.9	2.81	1.35	0.98	1.09
HC	HCNYT220230	40	20.8117	T	T	T	F	0.27	57.6	12	20	43.41	212	6.5	44	5.3	4.81	2.11	0.91	3.38
HC	HCNYT220240	44	22.5031	T	T	T	F	0.3	48.2	10	17	42.21	170	3.4	58	5.7	3.3	0.71	1.09	2.01
HC	HCNYT220250	37	17.313	T	T	T	F	0.22	68.1	8	14	42.41	188	6.3	53	4.9	3.97	1.09	1.22	2.52
HC	HCNYT220290	45	20.3244	T	F	T	F	0.12	13.1	12	20	46.01	218	5.3	52	4.7	5.94	1.88	1.28	4.2
HC	HCNYT220310	39	24.677	T	T	T	T	0.21	25	15	22	41.81	345	8.8	142	5.3	4.97	3.43	1.13	2.91
HC	HCNYT220330	46	28.0243	T	T	T	T	0.27	27.3	18	21	42.61	211	7	62	5.4	5.05	1.26	1.35	3.4
HC	HCNYT220350	44	24.4352	T	T	T	F	0.24	24.8	12	17	44.71	201	5	49	5.2	5.12	0.65	1.83	3.21
HC	HCNYT220380	44	23.4375	T	T	T	F	0.35	18.1	56	32	47.61	262	5.6	62	5.3	5.63	1.9	1.16	4
HC	HCNYT220390	44	23.4586	T	T	T	F	0.19	13.6	19	15	43.31	223	6.9	66	5	3.98	0.88	1.27	2.44
HC	HCNYT220400	42	25.5296	T	F	T	F	0.12	33.4	10	14	45.91	236	5.6	52	5.1	4.63	1.02	0.86	2.86
HC	HCNYT220450	42	20.4294	T	F	T	F	0.53	390.4	7	15	42.21	121	4.2	60	4.8	3.96	0.91	1.42	2.3
HC	HCNYT220460	39	27.852	T	T	T	F	0.23	93.3	50	37	40.11	263	5.7	47	6	4.56	5.06	8.3	0.94
HC	HCNYT220470	41	22.4323	T	T	T	F	0.3	40.1	15	23	42.31	206	6.6	47	4.6	6.38	0.74	1.55	4.84
HC	HCNYT220520	42	23.2834	T	F	T	F	0.32	20.8	31	23	44.01	233	4.6	54	4.7	4.59	1.03	1.24	2.34
HC	HCNYT220560	45	23.7954	T	T	T	F	0.19	103.7	28	26	43.81	246	4.2	41	4.8	4.96	0.95	1.36	3.21
HC	HCNYT220570	41	26.4381	T	F	T	T	0.15	41.2	17	17	42.21	200	3.6	44	5.6	4.52	1.4	1.22	2.93
HC	HCNYT220610	41	24.6094	T	F	T	F	0.55	22.3	20	24	46.31	258	5.7	45	5.5	4.83	1.54	1.25	3.56
HC	HCNYT220640	43	23.4375	T	T	T	F	1.24	278.2	14	17	39.81	223	4.2	45	6.3	4.62	0.63	1.47	2.94
HC	HCNYT220650	40	20.202	T	T	T	F	0.68	14.8	14	18	42.31	269	4	50	5.1	3.69	0.67	1.2	3.29
HC	HCNYT220680	37	27.6817	T	T	T	F	1.16	227	10	15	42.91	192	3.2	51	5	4.48	2.02	1.2	2.75
HC	HCNYT220710	42	22.6003	T	F	T	F	1.12	100.7	28	29	41.81	200	4.2	38	4.5	3.47	0.92	0.97	2.34
HC	HCNYT220730	43	25.2363	T	F	T	F	0.19	12.9	23	16	37.01	184	4.2	41	4.7	5.28	0.59	1.1	3.69
HC	HCNYT220780	33	28.4899	T	F	T	F	0.21	13.7	19	23	43.71	259	5.5	75	6.1	3.36	1.55	1.25	1.65
HC	HCNYT220790	40	21.2277	F	F	T	F	0.35	27	12	8	41.81	202	3.3	50	4.6	4.94	1.08	1.48	3.12
HC	HCNYT220800	35	28.9341	T	T	T	F	0.24	52.5	53	38	42.91	221	4.8	51	4.5	4.52	0.87	1.05	3.48
HC	HCNYT220820	41	20.0288	T	F	T	F	0.75	7.2	15	17	42.31	210	5	35	5.5	4.31	0.69	1.87	2.13
HC	HCNYT220830	44	21.2279	T	F	T	F	0.4	132.1	10	20	37.71	264	3.8	45	6.6	4.61	1.73	0.89	3.5
HC	HCNYT220840	39	23.3844	T	T	T	F	0.09	41.3	19	19	43.51	277	6.4	53	5.3	6.34	0.91	1.78	4.39
HC	HCNYT220860	41	25.3906	T	F	T	F	0.15	17.5	13	18	44.41	274	5.8	36	4.6	4.72	2.56	2.21	2.78
HC	HCNYT220870	45	21.0937	T	F	T	F	0.4	106.1	11	16	39.21	220	5	36	4.9	5.68	0.89	0.86	1.32
HC	HCNYT220880	43	22.5827	T	T	T	F	0.45	23.8	21	21	42.21	235	3.3	48	4.5	5.26	1.71	1.3	3.71
HC	HCNYT220890	44	22.719	T	T	T	F	0.32	22.4	17	19	42.31	220	3.6	43	5.3	4.97	0.97	1.73	2.98
HC	HCNYT220900	39	25.7117	T	F	T	F	0.24	40.3	10	15	37.01	210	6.1	49	5.3	3.84	0.75	1.1	2.31
HC	HCNYT220910	37	22.8329	T	T	T	F	0.18	45.9	6	17	43.01	245	5.8	42	5.6	4.58	1.2	1.44	2.88
HC	HCNYT220930	37	24.7676	T	F	T	F	0.12	59.5	15	19	41.61	323	6	48	5.1	4.44	1.33	1.62	2.54
HC	HCNYT220960	39	29.5768	T	F	T	F	0.15	25	23	19	39.81	218	5.3	51	4.3	3.22	0.86	0.96	2.12
HC	HCNYT220970	38	21.3675	T	T	T	F	0.13	30.2	15	19	43.41	301	3.7	41	5.3	4.48	0.56	1.34	3.13
HC	HCNYT221000	39	22.0317	T	T	T	F	0.1	110.8	13	21	43.51	261	5.3	41	5	4	0.35	1.81	2.52
HC	HCNYT221020	36	21.3382	T	F	T	T	0.98	76	13	18	37.81	214	5.4	59	6.5	4.99	2.4	2.45	2.17
HC	HCNYT221030	37	20.0288	T	T	T	F	1.36	102.6	20	20	42.21	275	5.2	53	7.5	3.79	0.79	1.53	1.84
HC	HCNYT221050	42	20.8117	T	F	T	F	0.19	176.2	14	19	42.88	228	4.1	45	4.7	4.62	1.56	1.54	2.96
HC	HCNYT221060	38	23.5237	T	T	T	F	0.4	132	11	17	43.51	317	5.4	46	10.1	5.67	2.44	1.43	3.93
HC	HCNYT221070	37	25.4028	T	T	T	F	0.3	136.2	11	14	36.41	242	4.4	56	5	5	1.97	1.86	2.92
HC	HCNYT221080	36	23.4375	T	T	T	F	0.16	86.7	15	19	44.51	262	4.5	45	5.2	4.98	1.29	0.97	3.58
HC	HCNYT221090	35	23.4221	T	T	T	F	0.19	142.2	14	17	44.11	259	6.2	47	4.8	5.69	2.44	0.96	3.96
HC	HCNYT221110	38	20.4783	T	T	T	F	0.16	78.2	11	21	40.91	229	7.2	63	6.2	5.15	0.88	1.98	3.05
HC	HCNYT221130	42	19.1327	T	T	T	F	0.38	407.8	17	21	39.31	167	4.7	41	4.7	3.72	0.71	0.93	2.59
HC	HCNYT221230	40	24.3418	T	T	T	F	0.64	290.6	15	18	38.71	240	4.1	47	6.1	4.34	5.48	0.79	2.61
HC	HCZGT210076	41	25.7117	T	NA	T	T	2.91	79.1	13	16	45.91	230	5.2	57	4.6	4.21	1.87	1.5	2.17
HC	HCZGT210080	26	24.2215	T	T	F	F	0.66	89.3	11	16	43.66	232	3	45	4.9	5.52	1.21	1.52	2.35
HC	HCZGT210081	47	27.6254	T	T	T	T	0.41	92.5	22	17	42.41	184	3.5	48	4.7	5.24	1.03	0.86	1.87
HC	HCZGT210085	44	26.8923	T	NA	T	F	1.1	18.5	37	26	41.51	236	4	54	5.3	4.09	1.75	1.08	2.93
HC	HCZGT210089	42	21.299	F	T	T	F	0.08	16.3	12	20	40.91	225	3	39	4.6	3.38	0.9	1.32	2.24
HC	HCZGT210101	46	21.7555	F	T	T	F	0.21	34.6	15	18	41.21	199	7.8	44	7.1	3.55	1.62	1.44	1.71
HC	HCZGT210103	40	30.1103	T	T	T	F	0.28	14.8	19	21	43.71	240	2.7	56	4.2	7.45	1.48	1.48	4.94
HC	HCZGT210108	42	26.5731	T	F	T	F	0.25	18.3	13	18	38.31	202	4.1	50	4.5	4.91	0.82	1.65	3.04
HC	HCZGT210109	38	24.4646	T	F	T	F	0.59	21.6	10	18	42.21	219	5.4	52	5	5.06	0.9	1.54	3.21
HC	HCZGT210116	43	25.5937	T	F	T	F	0.86	61	17	15	40.11	252	7.1	45	4.5	4.08	4.99	0.86	2.09
HC	HCZGT210118	43	21.4533	T	F	T	F	0.5	19.3	19	26	46.01	202	6	55	4.5	5.87	0.94	2.09	3.37
HC	HCZGT210121	43	18.7962	T	F	T	F	0.16	36.6	6	20	45.21	184	5.3	50	4.3	3.99	0.93	1.06	2.72
HC	HCZGT210125	47	27.0051	T	F	T	F	0.3	24.7	31	27	41.91	209	3.6	48	4.8	4.62	1.19	1.37	2.92
HC	HCZGT210130	31	25.9701	T	T	F	F	0.19	53.2	17	14	40.81	199	6	67	5.2	5.95	1.57	1.11	4.31
HC	HCZGT210131	39	19.1406	T	T	T	T	0.19	176.4	14	9	44.11	227	6.7	45	4.8	4.92	1.29	1.46	2.86
HC	HCZGT210133	44	17.9982	T	F	T	F	0.51	82.5	17	20	42.65	230	4.87	49.93	5.8	4.85	0.96	1.63	3.08
HC	HCZGT210139	37	20.2589	T	F	T	F	0.53	8.9	13	15	47.41	256	3.2	36	4.2	5.13	1.56	1.13	3.17
HC	HCZGT210144	36	16.937	T	T	T	F	0.33	22.7	13	20	42.51	205	3.9	40	5.7	3.19	1.82	1.49	2.1
HC	HCZGT210150	42	27.3437	T	T	T	T	0.49	4.9	20	23	44.41	233	4	61	4.5	5.7	2.73	0.94	3.85
HC	HCZGT210152	44	22.2656	T	F	T	F	0.28	8.8	6	13	38.51	187	4.6	59	7.1	4.18	0.82	1.22	2.57
HC	HCZGT210155	39	27.2173	T	T	T	F	0.2	8.1	10	15	45.21	293	4.2	51	4.5	4.51	3.39	0.91	2.61
HC	HCZGT210157	44	26.2227	T	T	T	F	0.14	70.4	6	11	43.51	211	3.6	44	4.7	4.5	0.79	1.07	3.24
HC	HCZGT210158	42	20.4444	T	F	T	F	0.13	24	24	28	43.01	262	4.3	52	4.6	4.87	1.19	1.56	2.97
HC	HCZGT210176	43	25.3906	T	F	T	T	0.14	11.9	12	17	50.31	293	4.8	68	4.9	5.08	1.38	1.43	3.28
HC	HCZGT210178	42	23.5078	T	F	T	F	0.4	18.1	12	16	42.21	209	4.7	44	3.7	5.34	0.76	1.81	3.17
HC	HCZGT210182	44	21.7555	T	F	T	T	0.65	15.7	13	20	42.31	238	3.6	47	4.9	5.84	1.84	1.56	3.41
HC	HCZGT210197	37	24.841	T	T	T	F	0.22	21.5	32	28	45.91	257	4.9	52	4.4	6.01	1.79	1.11	4.72
HC	HCZGT210202	33	25.5978	T	T	T	F	0.14	87.5	12	15	45.01	242	3.8	37	3.7	5.39	1.81	1.16	4
HC	HCZGT210205	46	26.986	T	T	T	F	0.24	13.9	83	47	45.71	233	5.2	43	5	5.53	1.25	1.41	3.72
HC	HCZGT210207	47	26.1719	F	F	T	T	0.17	10.7	10	14	48.61	227	5.4	64	4.9	3.94	1.27	1.48	1.96
HC	HCZGT210210	38	18.6115	T	F	T	F	0.11	10.4	10	20	44.41	186	3.9	55	4.6	5.86	0.53	2.07	3.64
HC	HCZGT210212	42	22.0317	T	F	T	F	0.19	16.8	8	16	45.51	313	4	42	5.1	6.33	1.89	1.76	4.2
HC	HCZGT210222	47	20.1348	T	F	T	T	0.02	12.1	17	18	44.41	269	4.4	50	5	5.46	0.74	2.11	3.09
HC	HCZGT210223	40	25.0657	T	T	T	F	1.79	77.4	19	23	44.51	225	3.2	48	4.4	4.22	1.42	1.37	2.62
HC	HCZGT210226	37	18.026	T	T	T	F	0.41	102.8	33	19	41.41	184	4.2	45	4.7	4.03	0.71	1.16	2.79
HC	HCZGT210229	45	26.0375	T	F	T	F	0.17	26.5	24	22	47.21	241	4.1	52	4.5	4	1.91	0.96	2.57
HC	HCZGT210233	39	25.4028	T	T	T	F	1.11	302.2	24	27	41.91	162	4.3	47	4.9	4.06	1.01	1.31	2.52
HC	HCZGT220770	43	23.2446	T	F	T	F	0.8	30.8	10	22	41.21	251	6.4	46	7.5	5.07	1.99	1.68	3.1
HC	HCZGT220820	35	21.9899	T	NA	T	F	0.41	13	9	16	36.31	185	3.5	46	4.8	4.65	0.81	1.9	2.43
HC	HCZGT220870	44	19.1001	T	F	T	F	0.19	25	9	20	46.21	246	5.4	38	5.1	4.85	0.51	1.51	2.97
HC	HCZGT220880	43	24.974	T	F	T	T	0.25	20.5	13	20	41.21	206	5.3	53	5.6	5.24	0.85	1.12	4.09
BMI, body mass index. HC, healthy control; AM, adenomyosis; EM, endometriosis.
