# Supplementary material for: The inconsistent pathogenesis of endometriosis and adenomyosis: insights from endometrial metabolome and microbiome
Source: mSystems. 2025 Apr 22;10(5):e00202-25. doi: 10.1128/msystems.00202-25 (PMC12090731; doi:10.1128/msystems.00202-25)
Supplement: Table S2 — Metabolic peaks. [file msystems.00202-25-s0003.xlsx]

## Sheet: Table S2
Table S2. Metabolic peaks exhibiting coefficient of variation (CV) of less than 50% in QC samples were shown.
Metoblite	EMNYT220020	EMNYT220022	EMNYT220030	EMNYT220050	EMNYT220071	EMNYT220081	EMNYT220111	EMNYT220140	EMNYT220160	EMNYT220200	EMNYT220210	EMNYT220260	EMNYT220270	EMNYT220280	EMNYT220311	EMNYT220320	EMNYT220340	EMNYT220370	EMNYT220420	EMNYT220430	EMNYT220440	EMNYT220481	EMNYT220490	EMNYT220500	EMNYT220530	EMNYT220540	EMNYT220590	EMNYT220600	EMNYT220630	EMNYT220660	EMNYT220670	EMNYT220690	EMNYT220740	EMNYT220760	EMNYT220791	EMNYT220801	EMNYT220810	EMNYT220841	EMNYT220950	EMNYT220961	EMNYT220980	EMNYT220990	EMNYT221010	EMNYT221012	EMNYT221040	EMNYT221100	EMNYT221102	EMNYT221120	EMNYT221122
Hypoxanthine	1.06552e+09	4.68864e+09	4.68018e+09	3.09405e+09	3.53428e+09	2.50206e+09	2.94061e+09	6.02798e+09	5.99802e+09	4.98528e+09	2.28888e+09	3.69441e+09	4.0843e+09	3.7237e+09	3.49229e+09	1.4109e+09	4.01753e+09	3.57205e+09	4.11935e+09	4.56463e+09	3.34848e+09	3.52278e+09	3.31591e+09	3.42254e+09	3.87876e+09	4.41718e+09	2.99592e+09	3.05093e+09	1.43269e+09	2.4233e+09	4.9911e+09	3.5675e+09	5.18941e+09	6.39266e+09	3.80056e+09	4.34765e+09	1.61025e+09	3.05779e+09	5.85066e+09	4.02496e+09	2.75049e+09	5.46924e+09	3.56842e+09	3.855e+09	4.42558e+09	4.84363e+09	3.4607e+09	3.85735e+09	3.97679e+09
Creatine	1.93579e+08	7.47642e+08	9.72245e+08	8.75805e+08	3.45537e+08	5.61283e+08	7.38648e+08	8.5687e+08	8.03758e+08	6.42619e+08	3.58816e+08	8.5811e+08	6.71884e+08	5.6569e+08	7.04992e+08	2.03102e+08	8.14179e+08	8.65271e+08	1.10057e+09	8.65349e+08	8.26892e+08	6.89857e+08	3.67743e+08	7.03263e+08	4.1913e+08	6.80775e+08	3.02711e+08	5.82385e+08	2.66102e+08	5.30046e+08	8.67597e+08	4.26033e+08	1.01436e+09	7.80705e+08	5.6636e+08	8.46733e+08	4.93973e+08	5.74546e+08	1.25042e+09	6.67518e+08	3.33241e+08	8.69968e+08	4.7502e+08	5.74225e+08	8.79783e+08	8.40886e+08	4.94138e+08	4.71229e+08	5.17613e+08
Glutamate	1.76657e+08	6.44643e+07	8.63963e+08	9.59151e+07	3.57348e+07	4.43883e+08	5.39522e+08	1.14089e+08	6.35714e+08	6.41047e+07	3.15232e+08	7.44776e+08	6.11479e+08	8.28713e+07	5.81127e+07	2.85907e+07	7.2937e+07	5.75206e+07	8.08392e+08	6.49144e+08	7.06983e+08	4.78594e+07	3.75024e+08	5.47989e+07	5.43411e+07	5.23034e+07	3.67703e+08	5.05606e+08	2.63845e+08	4.28338e+08	1.3584e+08	8.39917e+07	1.29773e+08	1.1573e+08	6.59421e+07	8.68748e+07	5.34349e+08	1.16661e+08	1.01372e+08	6.05837e+08	2.18858e+08	9.16522e+08	3.72785e+08	6.74686e+07	1.02288e+08	8.74052e+07	4.98695e+08	4.89026e+08	6.09569e+07
Lysine	1.9961e+08	5.67151e+08	3.30231e+07	6.32809e+08	1.92317e+08	2.93843e+08	4.22149e+08	8.40207e+08	1.35773e+07	4.31325e+08	1.26196e+06	9.09447e+08	4.04131e+08	2.96491e+08	4.34315e+08	4.16431e+07	5.34825e+08	4.83398e+08	7.50664e+08	5.08002e+06	6.196e+08	3.69078e+08	2.35951e+08	3.45304e+08	3.24078e+08	4.18945e+08	3.76939e+08	1.21998e+07	1.49067e+08	3.73907e+08	6.21379e+08	3.51288e+08	6.76319e+08	4.47179e+08	3.24996e+08	4.62898e+08	2.9777e+08	6.74784e+08	8.31442e+08	3.75175e+08	1.0673e+08	5.14422e+06	4.53915e+08	4.75954e+08	3.15995e+08	4.90607e+08	3.21571e+08	3.05498e+08	3.81437e+08
Carnitine	2.76079e+08	9.10853e+08	1.11263e+09	1.15593e+09	8.91549e+08	1.19885e+09	1.50401e+09	1.60575e+09	1.26674e+09	1.24574e+09	5.22375e+08	1.24656e+09	1.00937e+09	1.01533e+09	1.33927e+09	3.16938e+08	1.24275e+09	1.32224e+09	2.05555e+09	1.03761e+09	1.79444e+09	1.16044e+09	7.69319e+08	9.49514e+06	1.43859e+09	1.43813e+09	7.7218e+08	1.07083e+09	7.03072e+08	8.08935e+08	8.99584e+08	7.6432e+08	2.13547e+09	1.3087e+09	1.13368e+09	9.2329e+08	8.81401e+08	8.86118e+08	1.15501e+09	1.06045e+09	1.01835e+09	1.45525e+09	1.12511e+09	1.20307e+09	1.41671e+09	1.09848e+09	9.29308e+08	8.35356e+08	8.8826e+08
Pyroglutamic acid	9.39951e+07	4.9639e+08	6.71338e+08	5.2848e+08	1.1441e+08	2.02922e+08	2.17314e+08	6.56473e+08	4.10858e+08	2.17931e+08	8.73023e+07	5.90481e+08	2.63658e+08	3.25089e+08	1.87544e+08	7.76915e+07	3.76918e+08	3.83925e+08	5.52386e+08	1.83298e+08	2.22307e+08	3.27667e+08	1.76288e+08	1.87513e+08	3.20102e+08	2.97864e+08	2.33159e+08	2.4505e+08	1.3393e+08	2.1759e+08	3.59029e+08	3.08318e+07	5.99981e+08	2.95412e+08	1.97932e+08	4.56698e+08	1.83045e+08	3.82113e+08	4.52089e+08	2.90082e+07	6.01613e+07	2.91675e+08	1.95628e+08	2.67146e+08	2.40312e+08	4.24466e+08	1.85781e+08	2.25932e+08	2.70514e+08
Creatinine	3.02061e+08	3.72762e+08	5.21688e+08	3.22144e+08	3.89364e+08	3.97234e+08	4.33199e+08	4.87834e+08	4.25861e+08	3.77122e+08	3.979e+08	3.15383e+08	3.25311e+08	4.2928e+08	5.03002e+08	3.80664e+08	4.46331e+08	3.51049e+08	3.56552e+08	4.36434e+08	3.52347e+08	3.541e+08	5.14638e+08	3.82384e+08	4.402e+08	3.45864e+08	3.75297e+08	5.03506e+08	4.51726e+08	4.07288e+08	4.71045e+08	5.79367e+08	3.81884e+08	4.64506e+08	3.67552e+08	4.29236e+08	5.59517e+08	4.39389e+08	4.39468e+08	4.36728e+08	1.46986e+08	4.49852e+08	4.47194e+08	3.47471e+08	4.49074e+08	4.5559e+08	3.6519e+08	6.39041e+08	5.82009e+08
Proline	3.75396e+08	5.80057e+08	7.58344e+08	4.84754e+08	3.81105e+08	3.50755e+08	5.50598e+08	7.66761e+08	6.40346e+08	3.98293e+08	3.15074e+08	7.20332e+08	6.31059e+08	3.93428e+08	6.47121e+08	2.78266e+08	6.87623e+08	5.10539e+08	5.77933e+08	7.46557e+08	6.05122e+08	4.35354e+08	2.57036e+08	4.39442e+08	4.2461e+08	6.13611e+08	4.90196e+08	3.00327e+08	4.16175e+08	3.7714e+08	5.12947e+08	4.16915e+08	6.03059e+08	7.48813e+08	6.19578e+08	7.86392e+08	3.80479e+08	7.44425e+08	1.01742e+09	6.08325e+08	3.93188e+08	4.49886e+08	3.934e+08	5.20314e+08	6.81094e+08	5.55097e+08	5.17501e+08	5.36247e+08	4.94021e+08
Glycerophosphocholine	1.14865e+07	6.87528e+07	9.91308e+07	9.20927e+07	3.47121e+06	8.84874e+06	5.84132e+07	2.00352e+08	1.20783e+08	9.3303e+06	6196.1	3.70308e+07	6.64589e+07	47109769	3.72858e+06	3.48127e+06	9.75445e+07	2.34809e+08	3.84936e+08	1.00359e+08	1.24053e+08	4.20457e+07	3.57739e+07	4.12724e+07	7.46883e+07	1.24959e+08	1.28644e+08	9.10066e+07	2.15169e+07	4.17393e+07	6.09013e+07	4.45678e+07	2.89997e+08	9.07415e+07	3.61736e+07	3.65258e+07	3.58557e+07	3.32861e+07	1.74665e+08	3.72479e+07	7.05053e+06	8.67186e+07	6.89276e+07	8.22318e+07	4.82978e+07	1.05755e+08	7.19102e+06	3.22539e+07	3.87273e+07
Betaine	9.68136e+08	1.63347e+08	8.41052e+08	7.87494e+08	8.40054e+07	6.97962e+07	1.1977e+09	7.93313e+08	4.92403e+08	6.68671e+08	3.58639e+08	7.18216e+08	7.84529e+08	6.76644e+08	1.01237e+08	2.63377e+08	5.23897e+08	7.04887e+08	9.19331e+08	9.67383e+08	8.80971e+08	1.1693e+08	4.14548e+08	7.44658e+08	6.96492e+07	8.15844e+07	1.3432e+09	6.19361e+08	3.96894e+08	4.96921e+08	8.10041e+08	6.12643e+08	9.87764e+08	8.27442e+08	5.98774e+08	5.87071e+08	6.26683e+08	4.87894e+08	9.1167e+08	1.0368e+09	4.37112e+08	5.98369e+08	4.84728e+08	9.4787e+07	7.33534e+08	7.39522e+08	5.30306e+08	7.09315e+08	7.30544e+08
Benzoic acid	1.59585e+08	1.42759e+08	2.24635e+08	1.02802e+08	1.77503e+08	1.4098e+08	2.80602e+08	1.29547e+08	1.40394e+09	1.71752e+08	1.84999e+08	1.2176e+08	1.42799e+08	1.4202e+08	2.15309e+08	1.52041e+08	1.37791e+08	2.79427e+08	2.10855e+08	1.7263e+08	1.22581e+08	1.70235e+08	1.55616e+08	1.74413e+08	1.39253e+08	1.67178e+08	1.84601e+08	1.67365e+08	1.41362e+08	1.61017e+08	1.69664e+08	2.27244e+08	2.41008e+08	1.19238e+08	1.48215e+08	1.50119e+08	1.43286e+08	1.84529e+08	1.91221e+08	1.33235e+08	1.77565e+08	1.61711e+08	1.30251e+08	1.73395e+08	1.51141e+08	2.00673e+08	2.09045e+08	1.09352e+08	1.88546e+08
2,3-Dihydroxytoluene	1.10836e+08	1.26449e+08	1.23185e+08	7.36026e+07	9.42627e+07	1.29338e+08	1.43549e+08	1.78878e+08	1.37186e+08	1.45331e+08	8.92151e+07	1.70365e+08	1.21259e+08	8.96545e+07	9.11931e+07	6.62201e+07	1.43752e+08	1.21394e+08	1.6082e+08	1.21446e+08	1.25077e+08	1.21195e+08	6.72766e+07	9.92921e+07	1.31347e+08	1.40003e+08	9.06316e+07	9.27137e+07	7.41288e+07	1.10579e+08	1.46678e+08	1.25177e+08	1.08837e+08	1.26294e+08	1.87576e+08	1.017e+08	9.6841e+07	1.3629e+08	1.46686e+08	1.28304e+08	95253126	1.61331e+08	1.1497e+08	1.38344e+08	1.07662e+08	9.84004e+07	1.27001e+08	1.00012e+08	1.13042e+08
5-Aminopentanoic acid	1.636e+08	1.18254e+08	1.43191e+08	1.48912e+08	4.92743e+07	8.53824e+07	2.03764e+08	1.79137e+08	1.10804e+08	1.10339e+08	7.19801e+07	1.99654e+08	1.32705e+08	6.58457e+07	1.11801e+08	1.49274e+08	1.10735e+08	1.13508e+08	1.1184e+08	6.21646e+07	1.4032e+08	9.52699e+07	8.80998e+07	5.64376e+07	6.19568e+07	1.06827e+08	1.47322e+08	1.17216e+08	8.18412e+07	1.06831e+08	6.59074e+07	8.30363e+07	1.04397e+08	1.3919e+08	1.10562e+08	1.06246e+08	9.46345e+07	6.18051e+07	1.70852e+08	9.40632e+07	1.73199e+08	1.30051e+08	1.47968e+08	1.07214e+08	7.55293e+07	1.00947e+08	9.26347e+07	8.23139e+07	1.03416e+08
1,7-Dimethylxanthine	1.78089e+07	2.47266e+07	2.55776e+07	2.08182e+07	3.04031e+07	2.58758e+07	3.16848e+07	2.7646e+07	4.36905e+07	4.42776e+07	2.28338e+07	3.41304e+07	2.70737e+07	3.25152e+07	1.66754e+07	5.18734e+07	3.84994e+07	2.15594e+07	2.83779e+07	4.24637e+07	1.3631e+07	3.68746e+07	2.0908e+07	2.18771e+07	2.33834e+07	1.73484e+07	1.24407e+07	3.23058e+07	1.8786e+07	1.97055e+07	5.20151e+07	3.17402e+07	3.80187e+07	8.06129e+07	4.14223e+07	2.99954e+07	3.22351e+07	3.96792e+07	4.13349e+07	4.91406e+07	3.31379e+07	4.80894e+07	3.97926e+07	2.77331e+07	3.59496e+07	5.83492e+07	3.81232e+07	4.53655e+07	5.1738e+07
Stachydrine	4.34789e+07	6.03276e+07	6.34557e+07	1.51326e+08	8.43546e+07	7.88651e+07	6.67501e+07	8.80526e+07	5.49852e+07	6.459e+07	4.36795e+07	1.02632e+08	1.18934e+08	1.27308e+08	8.0543e+07	3.7966e+07	4.34378e+07	4.95104e+07	4.55267e+07	3.86952e+07	2.41853e+08	1.17165e+08	6.17266e+07	4.17765e+07	5.45816e+07	7.17459e+07	3.31956e+07	1.17871e+08	3.39662e+07	3.9366e+07	4.46667e+07	8.26336e+07	1.27019e+08	9.43587e+07	3.8783e+07	7.15018e+07	1.13349e+08	1.58273e+08	1.67414e+08	1.10616e+08	6.51103e+07	1.54089e+08	7.71189e+07	6.97108e+07	5.91302e+07	1.11017e+08	1.58597e+08	1.09134e+08	8.24525e+07
Glycolate	1.09749e+08	5.75167e+07	1.20942e+08	5.31695e+07	8.01433e+07	8.12309e+07	9.37275e+07	1.09935e+08	9.52756e+07	1.03958e+08	6.97091e+07	1.05771e+08	1.01427e+08	9.57927e+07	9.7776e+07	9.11466e+07	7.78266e+07	8.08072e+07	7.03476e+07	5.68683e+07	8.0152e+07	5.97904e+07	6.09643e+07	7.29261e+07	7.33443e+07	5.35302e+07	4.95329e+07	8.92522e+07	1.0435e+08	6.2494e+07	7.43683e+07	1.37516e+08	1.02764e+08	6.92894e+07	1.43864e+08	1.20737e+08	1.24213e+08	7.79091e+07	1.29844e+08	6.81545e+07	1.41711e+08	1.395e+08	1.30049e+08	1.10068e+08	1.44814e+08	1.01137e+08	1.22145e+08	1.52745e+08	1.1448e+08
Oxypurinol	1.14315e+08	1.04915e+08	7.43706e+07	8.70148e+06	9.38139e+07	1.07836e+08	7.71402e+07	1.56245e+08	1.0598e+07	8.34322e+07	4.92427e+07	1.31569e+08	7.2939e+07	1.25991e+07	9.18867e+07	1.19442e+08	1.73099e+08	1.09043e+08	1.0636e+08	1.28415e+08	7.9308e+07	6.30884e+07	5.86753e+07	9.90762e+07	1.11054e+08	8.13469e+07	5.11022e+07	7.72046e+07	1.37644e+08	5.38025e+07	6.68519e+06	3.14497e+07	5.88807e+07	6.64765e+06	3.53254e+07	6.6513e+07	5.70546e+07	1.00775e+07	8.07934e+07	8.30429e+06	2.93336e+07	7.86555e+07	9.33148e+07	8.4774e+07	8.08943e+07	4.56848e+07	3.70905e+07	3.78003e+07	5.58183e+07
Malic acid	2.36879e+07	4.21463e+07	3.91234e+07	7.91271e+07	5.22826e+07	7.19659e+07	8.29922e+07	3.98294e+07	4.34035e+07	7.70675e+07	4.35139e+07	5.40339e+07	5.40445e+07	7.52315e+07	4.82051e+07	8.23213e+07	5.91301e+07	3.8878e+07	3.54321e+07	8.97166e+07	9.67343e+07	5.84973e+07	4.15901e+07	4.68815e+07	4.16181e+07	7.06745e+07	4.78917e+07	6.516e+07	6.7228e+07	5.53045e+07	5.28656e+07	4.60543e+07	5.93779e+07	1.13371e+08	5.97216e+07	6.00294e+07	4.69919e+07	1.14414e+08	5.00312e+07	9.58819e+07	8.28217e+07	5.7819e+07	6.83001e+07	4.95221e+07	1.02519e+08	4.03391e+07	4.90689e+07	7.63274e+07	3.95492e+07
2-Methylbutyrylglycine	8.44858e+07	1.13591e+08	8.78629e+07	1.00226e+08	1.1693e+08	8.20557e+07	1.15924e+08	1.1286e+08	9.08985e+07	1.00956e+08	8.24092e+07	1.02232e+08	1.01448e+08	5.99607e+07	1.25132e+08	9.06199e+07	8.34166e+07	1.03327e+08	7.17156e+07	8.75998e+07	9.40916e+07	8.12433e+07	1.19953e+08	1.06581e+08	1.24066e+08	6.91596e+07	9.0705e+07	1.12155e+08	8.2993e+07	1.02531e+08	5.48804e+07	1.04029e+08	1.03828e+08	5.24314e+07	1.0557e+08	7.39791e+07	9.64727e+07	9.74738e+07	1.05186e+08	6.57964e+07	1.04262e+08	6.71271e+07	1.23688e+08	1.08201e+08	9.60448e+07	8.99918e+07	7.2515e+07	6.808e+07	1.13546e+08
3-Hydroxybenzyl alcohol	7.75389e+07	8.54514e+07	1.09027e+08	5.6588e+07	7.75503e+07	8.58871e+07	5.24669e+07	8.39761e+07	1.16437e+08	1.16672e+08	6.49674e+07	1.16667e+08	8.3972e+07	5.61428e+07	6.29555e+07	5.30423e+07	1.00957e+08	6.17756e+07	8.10472e+07	9.25009e+07	4.88299e+07	7.2502e+07	4.72063e+07	6.15003e+07	9.39782e+07	6.28513e+07	7.21082e+07	4.4964e+07	5.14383e+07	7.71593e+07	1.18516e+08	9.9504e+07	8.16097e+07	1.01802e+08	1.29412e+08	7.68087e+07	7.72323e+07	7.39361e+07	9.07742e+07	8.78733e+07	5.64245e+07	7.31941e+07	8.37521e+07	1.06156e+08	6.17314e+07	5.97032e+07	9.34926e+07	9.10009e+07	8.89419e+07
N6-Acetyl-L-lysine	4.54907e+06	1.05317e+07	1.509e+07	2.19224e+07	2.61341e+06	2.6257e+06	6.73677e+06	1.01199e+07	3.37604e+06	6.10315e+06	1.87001e+06	1.63512e+07	6.24462e+06	5.79124e+06	4.96008e+06	1.47114e+06	9.7028e+06	1.40897e+07	4.03912e+07	7.18549e+06	5.54361e+07	5.12077e+06	2.77334e+06	3.02109e+06	4.5234e+06	3.31086e+06	1.94976e+07	3.76454e+06	4.29004e+06	3.05157e+06	1.55942e+07	1.16128e+07	1.71862e+07	7.51704e+06	3.44124e+06	1.7323e+07	8.22867e+06	2.52606e+07	3.55448e+07	4.28575e+06	1.45445e+06	1.57957e+07	1.07796e+07	1.91789e+07	5.87087e+06	3.18956e+07	5.18277e+06	6.43426e+06	1.08367e+07
Valine	5.47512e+07	1.24838e+08	6.33784e+07	5.07346e+07	6.43317e+07	4.35374e+07	7.40445e+07	4.84204e+07	4.5617e+07	6.75958e+07	3.8702e+07	4.43372e+07	5.93656e+07	3.13272e+07	6.07746e+07	4.75127e+07	4.75108e+07	9.28587e+07	3.82532e+07	1.33974e+08	4.87695e+07	7.81315e+07	5.96302e+07	5.36326e+07	4.2756e+07	5.37869e+07	8.89347e+07	1.10573e+08	6.11293e+07	4.24668e+07	7.85652e+07	6.44222e+07	5.40276e+07	4.73911e+07	7.54347e+07	1.16083e+08	6.72732e+07	1.13148e+08	5.80782e+07	1.17588e+08	5.48758e+07	8.81697e+07	8.61282e+07	5.60151e+07	1.09543e+08	8.1563e+07	5.19933e+07	8.68496e+07	9.21185e+07
Pyrrolidine	3.04632e+07	3.68989e+07	4.52295e+07	3.57951e+07	4.62909e+07	2.42413e+07	4.22643e+07	4.41166e+07	2.55297e+07	2.898e+07	3.50761e+07	4.46615e+07	3.76748e+07	2.82265e+07	5.20244e+07	2.37805e+07	3.8044e+07	4.2766e+07	4.70895e+07	3.79419e+07	3.66157e+07	2.67205e+07	2.89303e+07	3.21893e+07	3.31479e+07	3.11992e+07	3.59302e+07	4.38237e+07	2.50633e+07	3.88796e+07	3.14339e+07	5.24166e+07	5.97814e+07	3.80733e+07	3.53703e+07	4.57347e+07	3.68571e+07	3.90011e+07	5.15774e+07	4.37932e+07	6.73449e+07	5.5937e+07	2.61469e+07	42591418	3.16007e+07	4.55768e+07	2.54303e+07	3.45954e+07	3.16856e+07
Isobutyrylglycine	1.92419e+07	2.14089e+07	1.53312e+07	1.69799e+07	1.80553e+07	1.40428e+07	4.24985e+07	2.4114e+07	1.94756e+07	1.91648e+07	1.51965e+07	2.93835e+07	1.64836e+07	2.63902e+07	2.17635e+07	1.82368e+07	1.81879e+07	2.48622e+07	2.749e+07	2.00068e+07	2.25753e+07	2.51686e+07	1.99375e+07	2.47301e+07	2.16162e+07	1.27872e+07	1.81904e+07	1.84565e+07	2.13193e+07	2.53246e+07	1.52314e+07	1.2902e+07	1.21328e+07	9.25839e+06	2.11201e+07	1.17111e+07	1.6805e+07	1.86546e+07	1.34285e+07	1.45724e+07	1.23714e+07	1.17798e+07	2.19259e+07	1.73451e+07	2.0468e+07	1.097e+07	1.1473e+07	1.68427e+07	1.24435e+07
Nicotinamide	1.12778e+07	6.62725e+07	1.05255e+08	6.98712e+07	2.5691e+07	3.31821e+07	7.62938e+07	9.73493e+07	2.2653e+07	4.81646e+07	2.14716e+07	5.88429e+07	4.59509e+07	7.48547e+07	4.49465e+07	1.63778e+07	1.01843e+08	6.23906e+07	1.00905e+08	1.16004e+08	102681796	6.0079e+07	7.96342e+06	4.0181e+07	4.29523e+07	5.141e+07	2.79747e+07	7.44775e+07	1.92472e+07	3.02303e+07	7.83172e+07	4.22465e+07	9.7919e+07	7.60565e+07	5.5279e+07	5.23591e+07	4.79184e+07	5.05482e+07	9.43781e+07	1.06304e+08	1.76088e+07	7.04552e+07	6.23999e+07	4.27211e+07	9.81448e+07	9.74513e+07	5.32187e+07	5.21631e+07	6.9043e+07
PC(34:2)	50601.2	4.40873e+07	5.40797e+07	6.47289e+07	3.41738e+07	3.40681e+07	5.38513e+07	6.75493e+07	4.9886e+07	4.14423e+07	3.14083e+07	3.86895e+07	3.63877e+07	3.51097e+07	1.68298e+07	213402	3.36394e+07	4.98034e+07	7.06945e+07	3.96895e+07	5.22267e+07	3.52087e+07	2.76201e+07	4.08949e+07	4.54842e+07	5.46275e+07	5.23498e+07	4.58493e+07	2.61544e+07	4.29223e+07	4.20695e+07	5.33918e+07	8.36157e+07	4.81962e+07	3.86602e+07	5.58428e+07	5.29898e+07	3.81276e+07	4.68387e+07	3.5869e+07	6.57579e+07	5.71493e+07	7.1706e+07	5.22389e+07	5.45922e+07	5.635e+07	5.69717e+07	5.29182e+07	3.62398e+07
Threonic acid	1.18692e+07	1.81255e+07	2.30001e+07	2.02826e+07	2.04766e+07	1.70376e+07	1.82167e+07	2.33797e+07	1.62655e+07	2.02382e+07	1.72303e+07	1.38923e+07	1.50439e+07	2.00009e+07	2.90673e+07	1.88468e+07	2.07811e+07	2.22164e+07	1.58598e+07	2.29187e+07	2.11479e+07	1.84862e+07	1.38321e+07	1.6067e+07	1.93535e+07	2.16687e+07	2.4883e+07	2.64372e+07	2.0039e+07	2.18333e+07	2.19494e+07	3.54053e+07	3.48477e+07	1.99723e+07	3.78342e+07	4.88928e+07	3.72967e+07	4.08706e+07	4.10565e+07	1.91931e+07	9.27388e+07	4.43454e+07	5.37093e+07	4.85708e+07	4.46704e+07	4.84615e+07	3.04764e+07	4.64e+07	3.93721e+07
Itaconic acid	4.09444e+07	6.45927e+07	4.2837e+07	1.11057e+08	1.12588e+08	8.0227e+07	7.85017e+07	1.88361e+08	6.85435e+07	6.70767e+07	4.82521e+07	1.12374e+08	5.29451e+07	5.95609e+07	7.98854e+07	7.30121e+07	1.48918e+08	7.94894e+07	7.14313e+07	8.1887e+07	4.23372e+07	3.5664e+07	5.40894e+07	6.47787e+07	4.83835e+07	3.60706e+07	3.7205e+07	5.53058e+07	5.22433e+07	5.15209e+07	4.00456e+07	2.55623e+07	7.29271e+07	7.08078e+07	2.19586e+07	3.93023e+07	2.90153e+07	3.69293e+07	5.74286e+07	2.73078e+07	2.77505e+07	3.63859e+07	5.4207e+07	3.6486e+07	5.18847e+07	5.84415e+07	4.05723e+07	3.20474e+07	4.09005e+07
2-Ketobutyric acid	4.07309e+07	2.87733e+07	6.72371e+07	3.88683e+07	4.20602e+07	3.78547e+07	3.85592e+07	3.45349e+07	5.16254e+07	6.17706e+07	4.69647e+07	4.34561e+07	4.60799e+07	3.55548e+07	5.18048e+07	3.02084e+07	3.95943e+07	4.5729e+07	3.9506e+07	4.81317e+07	6.32118e+07	3.40095e+07	9.91214e+07	6.38378e+07	4.4355e+07	5.51434e+07	3.43246e+07	4.7452e+07	3.67518e+07	3.59096e+07	5.0842e+07	3.57677e+07	4.12633e+07	3.77086e+07	3.13266e+07	3.40044e+07	4.00106e+07	2.85991e+07	4.02303e+07	3.43445e+07	4.56319e+07	4.16907e+07	4.20189e+07	5.63591e+07	6.41993e+07	3.00911e+07	5.41459e+07	3.79017e+07	3.4663e+07
Ketoleucine	2.75685e+07	2.34145e+07	3.08389e+07	3.23003e+07	1.02748e+08	2.43756e+07	9.79997e+07	4.97211e+07	2.45191e+07	3.09647e+07	2.37395e+07	3.74691e+07	3.12938e+07	2.17175e+07	4.25398e+07	5.32551e+07	4.63935e+07	3.84257e+07	3.60108e+07	3.86485e+07	2.84359e+07	3.21757e+07	2.25958e+07	2.96655e+07	2.86689e+07	1.96775e+07	3.01677e+07	3.32358e+07	2.53699e+07	3.50479e+07	6.37089e+07	5.40875e+07	5.8046e+07	4.28889e+07	4.85777e+07	4.36446e+07	5.22153e+07	5.82436e+07	1.01151e+08	1.8145e+08	3.51425e+07	4.15459e+07	6.43386e+07	7.0766e+07	5.42871e+07	5.51014e+07	3.98018e+07	3.1548e+07	5.46196e+07
Indole	4.23421e+07	2.1571e+08	1.69993e+08	1.29829e+08	7.36474e+07	1.12577e+08	2.2776e+08	9.02499e+07	1.73242e+08	2.28004e+08	4.82776e+07	1.8763e+08	4.42561e+07	1.32099e+08	1.84394e+08	4.85378e+07	1.55055e+08	1.05685e+08	2.2996e+08	3.87293e+07	4.52469e+07	1.70018e+08	5.8245e+07	1.62495e+08	7.89569e+07	9.09776e+07	5.172e+07	1.18856e+08	9.54067e+06	1.08943e+08	1.45168e+08	8.55798e+07	1.31587e+08	9.98776e+07	9.94244e+07	1.84138e+08	7.4436e+07	6.82783e+07	2.04965e+08	1.13634e+08	4.15642e+07	1.12815e+08	1.16753e+08	1.1085e+08	1.1646e+08	7.10107e+06	1.1969e+08	1.14791e+08	1.18554e+08
Succinate semialdehyde	2.65159e+07	4.80286e+07	4.33786e+07	1.63125e+07	2.67588e+07	2.17779e+07	2.62926e+07	4.34278e+07	3.04892e+07	2.49571e+07	4.62428e+07	4.31228e+07	3.74288e+07	5.66453e+07	2.36868e+07	3.17874e+07	2.91699e+07	3.18373e+07	4.33073e+07	2.02473e+07	4.62731e+07	2.74714e+07	5.33388e+07	2.52155e+07	5.15224e+07	6.53397e+07	2.28807e+07	3.78761e+07	2.7212e+07	3.95848e+07	1.87245e+07	2.79107e+07	5.24807e+07	2.50578e+07	2.31807e+07	3.21746e+07	3.17974e+07	1.98855e+07	4.52921e+07	1.90012e+07	3.30411e+07	2.81444e+07	3.29404e+07	3.08681e+07	4.025e+07	5.94597e+07	2.35364e+07	2.45515e+07	2.9748e+07
Dihydrothymine	3.58443e+06	1.81817e+07	7.72067e+07	2.60792e+07	8.24655e+06	1.99779e+07	1.98648e+07	6.25906e+07	3.52299e+07	3.94685e+07	1.02356e+07	2.3918e+07	1.71216e+07	1.25642e+07	2.93533e+07	3.9596e+06	2.94947e+07	2.33231e+07	2.54126e+07	1.62118e+07	1.9277e+07	2.16428e+07	1.31451e+07	2.49546e+07	1.70067e+07	1.64403e+07	7.47962e+06	2.28179e+07	8.32299e+06	2.05631e+07	3.66758e+07	1.4468e+07	4.20966e+07	2.48565e+07	2.58384e+07	1.80545e+07	1.31971e+07	2.0269e+07	6.18983e+07	2.36992e+07	9.01661e+06	3.16696e+07	1.31049e+07	1.75225e+07	1.91589e+07	2.57458e+07	1.56576e+07	2.26823e+07	2.2086e+07
4-Acetamidobutyric acid	1.09698e+07	1.14536e+07	7.9187e+06	9.66777e+06	1.04575e+07	5.86712e+06	2.68141e+07	1.32176e+07	5.54051e+06	9.24943e+06	8.51161e+06	1.94302e+07	7.96027e+06	1.93609e+07	1.16443e+07	9.96304e+06	7.04185e+06	1.51972e+07	1.59454e+07	1.1127e+07	1.64406e+07	1.87386e+07	1.10819e+07	1.19067e+07	1.33331e+07	6.79658e+06	9.5519e+06	1.02845e+07	1.28748e+07	1.83277e+07	1.01479e+07	1.20137e+07	1.13351e+07	3.6652e+06	2.01988e+07	1.10061e+07	1.55454e+07	1.31679e+07	1.25981e+07	8.04519e+06	1.1265e+07	1.11194e+07	2.03603e+07	1.63238e+07	1.98316e+07	1.02074e+07	1.07838e+07	1.55923e+07	1.18e+07
3-Methyl-L-tyrosine	296206	3.4392e+06	6.38417e+06	9.27116e+06	1.16139e+06	576218	2.20071e+06	16774785	4.28343e+06	2.52758e+06	923939	1.08394e+07	1.33168e+06	981182	1.02996e+06	216514	5.07343e+06	4.49574e+06	1.25337e+07	2.45573e+06	3.1711e+06	1.84026e+06	1.69239e+06	1.94976e+06	1.02781e+06	1.66046e+06	3.77954e+06	2.20381e+06	637950	1.30264e+06	7.71112e+06	2.01241e+06	3.14544e+06	1.45845e+07	2.25009e+06	5.46777e+06	721431	18543053	1.80419e+07	2.15951e+06	834585	4.21984e+06	5.0177e+06	7.66315e+06	1.09295e+06	1.02901e+07	1.26532e+06	2.31345e+06	2.05181e+06
Stearic acid	5.35802e+07	4.28812e+07	5.15221e+07	4.65607e+07	4.89904e+07	4.2152e+07	6.4427e+07	7.45891e+07	4.00469e+07	4.07623e+07	4.78974e+07	4.80146e+07	4.56859e+07	5.22333e+07	3.51799e+07	8.17265e+07	4.58539e+07	3.67715e+07	3.57245e+07	7.57222e+07	4.78402e+07	2.91147e+07	2.89006e+07	3.02752e+07	3.91366e+07	4.25214e+07	4.17273e+07	6.53289e+07	4.74204e+07	3.83024e+07	5.24739e+07	1.84737e+07	1.66389e+07	5.31618e+07	2.00079e+07	2.00738e+07	1.65787e+07	3.67004e+07	2.07846e+07	2.13716e+07	2.17388e+07	1.562e+07	2.55763e+07	1.30253e+07	1.64941e+07	8.56901e+06	1.71432e+07	1.43219e+07	1.66815e+07
Glutaric acid	8.80787e+06	2.23458e+07	1.61536e+07	1.72705e+07	1.66521e+07	1.37461e+07	3.04987e+07	5.48129e+07	1.29927e+07	9.82814e+06	2.71441e+07	1.71302e+07	2.34439e+07	1.65179e+07	2.31825e+07	1.93787e+07	1.66284e+07	2.31616e+07	2.28922e+07	1.06468e+07	3.44964e+07	1.04039e+07	2.81269e+07	2.04276e+07	1.70473e+07	1.61254e+07	1.69081e+07	1.78466e+07	2.18385e+07	1.8429e+07	1.88057e+07	5.90779e+06	9.44271e+06	2.24782e+07	6.38498e+06	5.67049e+06	9.27862e+06	1.29439e+07	9.41661e+06	1.04707e+07	8.49104e+06	7.25588e+06	1.53799e+07	1.04925e+07	6.37462e+06	9.19026e+06	5.43593e+06	5.17769e+06	9.68935e+06
Palmitic acid	4.16832e+07	3.2619e+07	3.73135e+07	3.22653e+07	2.95049e+07	3.71137e+07	4.78083e+07	2.98258e+07	3.37813e+07	3.38375e+07	3.86404e+07	2.98295e+07	3.17105e+07	4.62582e+07	3.02273e+07	4.08827e+07	2.86186e+07	3.19208e+07	3.39726e+07	3.55755e+07	5.21855e+07	2.59326e+07	2.56362e+07	2.46286e+07	2.54518e+07	4.43995e+07	4.2693e+07	4.38158e+07	3.99314e+07	3.47032e+07	3.00238e+07	7.68377e+07	8.15271e+07	3.05101e+07	8.57852e+07	7.17697e+07	6.30581e+07	2.13795e+07	9.15846e+07	3.66812e+07	3.91442e+07	7.66834e+07	9.94138e+07	7.1445e+07	6.54552e+07	7.63551e+07	4.76327e+07	4.94497e+07	4.7108e+07
4-Aminobutyric acid (GABA)	1.56784e+07	7.99882e+07	6.79413e+07	4.63561e+07	8.30846e+06	1.67019e+07	7.74447e+07	4.06851e+07	8.08555e+07	2.63078e+07	1.86435e+07	1.92991e+07	3.92737e+07	1.82088e+07	5.01575e+07	1.56103e+07	4.33743e+07	3.43332e+07	5.10307e+07	3.09167e+07	1.76662e+07	5.30471e+07	9.70242e+06	2.31003e+07	2.27511e+07	2.80749e+07	1.56595e+07	3.77456e+07	7.71173e+06	2.04967e+07	4.27468e+07	1.54262e+07	4.67788e+07	4.80879e+07	9.959e+06	4.56379e+07	1.1688e+07	2.0836e+07	7.35733e+07	1.66604e+07	1.05257e+07	2.31376e+07	7.39877e+07	2.3671e+07	4.99841e+07	3.69216e+07	1.60571e+07	2.13397e+07	2.51324e+07
Betaine aldehyde	2.45768e+07	1.08701e+08	1.29461e+08	1.24291e+08	2.96436e+07	8.85699e+07	1.02109e+08	4.87959e+07	3.69378e+07	5.87911e+07	5.0317e+07	1.02245e+08	7.93416e+07	1.03126e+08	4.35087e+07	4.2788e+07	5.89e+07	2.92806e+07	4.68786e+07	1.24775e+08	1.57143e+08	7.11974e+07	3.41739e+07	1.06048e+08	5.77747e+07	3.42659e+07	3.36686e+07	4.69005e+07	2.13484e+07	3.72939e+07	1.38973e+08	7.27751e+07	5.41426e+07	6.55368e+07	7.01964e+07	1.69528e+08	1.03759e+08	5.89116e+07	1.09637e+08	9.78063e+07	1.85069e+07	6.88793e+07	7.1979e+07	6.8937e+07	8.31793e+07	3.10107e+07	1.74805e+07	3.62794e+07	4.98234e+07
LPC(18:0/0:0)	5.78144e+07	2.34053e+08	1.40849e+07	2.2859e+07	1.04542e+08	1.99516e+07	8.69343e+06	1.02813e+08	1.76221e+08	6.08083e+07	9.59677e+07	7.59958e+06	8.73531e+07	6.46917e+06	9.47411e+07	6.93507e+07	1.04599e+08	5.24889e+07	1.60017e+07	2.41776e+07	5.19249e+07	1.10695e+08	5.93467e+07	1.10685e+08	3.99212e+07	2.1786e+07	5.79668e+07	1.09694e+08	5.10331e+07	9.29677e+07	1.43792e+07	1.39513e+08	4.47015e+07	2.38476e+08	1.8e+07	2.79392e+07	2.74477e+08	1.52434e+08	2.85413e+07	9.50755e+07	6.81316e+07	1.75797e+07	9.04183e+07	1.66428e+07	2.07138e+07	1.22415e+07	1.08838e+08	2.07559e+08	1.51335e+08
4-Methylcatechol	9.82548e+06	1.52407e+07	9.9522e+06	18169.1	9.42641e+06	1.3066e+07	1.0237e+07	1.87213e+07	2.77322e+07	2.35343e+07	1.31046e+07	2.56859e+07	1.17343e+07	17654.8	7.2786e+06	1.23069e+07	2.99136e+07	1.02169e+07	1.04277e+07	6.67587e+06	37568.2	6.68848e+06	8.82376e+06	5.34668e+06	7.28411e+06	8.75163e+06	1.07813e+07	8.36312e+06	1.50926e+07	9.11351e+06	1.18699e+07	3.94495e+07	1.8969e+07	3.04255e+07	3.30305e+07	8.17487e+06	2.79594e+07	74376.6	3.99577e+07	2.00686e+07	1.06155e+07	1.26291e+07	2.31151e+07	2.98797e+07	7.40249e+06	1.42432e+07	1.40326e+07	2.10263e+07	1.50938e+07
Acetylleucine	1.83543e+07	2.10168e+07	2.26567e+07	2.33509e+07	3.31294e+07	1.68094e+07	1.94455e+07	2.20109e+07	1.69528e+07	2.00724e+07	1.57495e+07	1.70125e+07	2.07264e+07	2.04808e+07	2.38533e+07	2.51993e+07	1.46442e+07	1.55855e+07	1.77397e+07	2.38895e+07	1.87966e+07	1.55971e+07	2.2201e+07	2.79118e+07	2.10376e+07	1.68696e+07	1.56992e+07	2.29164e+07	1.23467e+07	1.67146e+07	1.36181e+07	2.33948e+07	1.79926e+07	1.16893e+07	1.84714e+07	1.16062e+07	2.47393e+07	2.08059e+07	1.24393e+07	3.63364e+07	3.0577e+07	1.22817e+07	2.66137e+07	1.39993e+07	2.20222e+07	1.03441e+07	1.39642e+07	1.2055e+07	3.29473e+07
PC(38:5)	12664.9	1.13128e+07	1.33164e+07	2.19857e+07	8.79782e+06	5.42496e+06	7.34983e+06	1.46796e+07	1.33569e+07	6.43563e+06	6.96679e+06	8.30212e+06	8.3544e+06	7.79031e+06	5.14154e+06	25923.6	1.22368e+07	8.56283e+06	7.83294e+06	8.45636e+06	1.04438e+07	5.43712e+06	7.89973e+06	7.28721e+06	6.8364e+06	7.25245e+06	8.33421e+06	7.25196e+06	6.09007e+06	7.79254e+06	1.39868e+07	8.00329e+06	1.51128e+07	8.99017e+06	7.59385e+06	1.01089e+07	9.99719e+06	6.77404e+06	1.3535e+07	5.84093e+06	8.72227e+06	1.1733e+07	1.65291e+07	1.1797e+07	1.2072e+07	1.02569e+07	9.44304e+06	1.18749e+07	1.02712e+07
Pantothenic acid	2.47122e+06	4.24042e+06	2.73786e+06	5.48134e+06	1.94775e+06	2.76956e+06	5.6612e+06	7.7313e+06	9.39981e+06	3.16755e+06	1.89285e+06	4.73539e+06	3.23684e+06	3.89953e+06	3.51099e+06	6.78674e+06	6.14027e+06	4.73317e+06	1.12156e+07	6.96654e+06	2.16757e+06	2.4384e+06	1.65975e+06	2.75063e+06	3.11451e+06	3.09101e+06	2.72564e+06	4.14235e+06	2.6452e+06	2.31888e+06	2.4031e+06	2.87712e+06	7.29319e+06	6.78642e+06	2.15135e+06	3.8651e+06	3.21446e+06	1.88072e+06	7.02728e+06	1.3674e+06	1.18542e+06	4.70106e+06	6.57417e+06	2.39833e+06	6.47962e+06	7.71443e+06	2.94585e+06	4.4942e+06	5.63854e+06
(E)-4-(Trimethylammonio)but-2-enoate	3.71235e+06	6.59898e+06	5.20659e+06	4.78521e+06	4.85794e+06	4.69595e+06	4.11782e+06	6.24155e+06	4.01945e+06	5.10362e+06	4.51281e+06	4.633e+06	7.29867e+06	4.13619e+06	5.62261e+06	6.12562e+06	5.46473e+06	1.48195e+07	4.93795e+06	5.85605e+06	4.09905e+06	5.6075e+06	1.72448e+06	5.67251e+06	5.27304e+06	1.49221e+07	4.23692e+06	5.24966e+06	5.0505e+06	1.46476e+06	6.71498e+06	2.93541e+06	1.39729e+07	6.20038e+06	7.76888e+06	5.33381e+06	2.86539e+06	6.10411e+06	5.84875e+06	5.44856e+06	1.77438e+07	3.49736e+06	6.59295e+06	5.714e+06	4.62375e+06	1.27155e+07	3.76474e+06	2.95948e+06	2.74051e+06
Glycylleucine	1.66064e+06	749732	862985	1.94138e+06	477678	211993	955144	1.33765e+06	370284	449538	301874	822244	1.07244e+06	482599	501366	606648	1.08395e+06	1.59035e+06	2.35607e+06	733933	922159	340669	406313	236013	595834	550580	2.54155e+06	778367	725837	675042	137232	1.71098e+06	2.89257e+06	154763	579684	1.96046e+06	721786	2.70951e+06	3.23174e+06	177812	300732	1.6677e+06	1.32645e+06	1.85561e+06	478033	3.87495e+06	727292	644867	1.30965e+06
Hypotaurine	128003	785276	2.46754e+06	886884	619137	1.50052e+06	829605	739164	3.29585e+06	1.42021e+06	624362	789230	908544	911964	1.32583e+06	205462	927716	492328	1.35793e+06	1.332e+06	1.45594e+06	852590	254640	1.62264e+06	2.2202e+06	1.80122e+06	654180	1.28141e+06	316500	896131	1.024e+06	811912	2.73535e+06	1.01792e+06	1.10933e+06	682154	391572	911858	1.60925e+06	1.24255e+06	260403	2.23771e+06	822673	1.68271e+06	1.55988e+06	1.15144e+06	316858	1.91924e+06	1.27759e+06
Hexadecenedioylcarnitine (Car(16:1-O2)_RT414)	2.29336e+06	4.48057e+06	1.75979e+06	4.58845e+06	2.1667e+06	1.77391e+06	1.87431e+06	1.58797e+06	4.33427e+06	1.50955e+06	1.90787e+06	1.81638e+06	3.07963e+06	1.65598e+06	2.34804e+06	2.24898e+06	4.27527e+06	2.08053e+06	1.96994e+06	1.80212e+06	1.83208e+06	2.13659e+06	2.08758e+06	2.2496e+06	1.8936e+06	1.97054e+06	4.28417e+06	1.8882e+06	2.1086e+06	2.00087e+06	1.78298e+06	1.78162e+06	2.22643e+06	4.49569e+06	1.96323e+06	4.15349e+06	1.61049e+06	2.76488e+06	2.66726e+06	2.63791e+06	5.75905e+06	1.92649e+06	7.68993e+06	4.13824e+06	1.97055e+06	2.18407e+06	2.2448e+06	2.19521e+06	2.07386e+06
alpha-C-Mannosyltryptophan	1.13629e+06	9.8254e+06	1.567e+07	8.16698e+06	1.40353e+06	5.29954e+06	7.52393e+06	1.45048e+07	1.35077e+07	8.2899e+06	3.83431e+06	9.46356e+06	5.33426e+06	6.40023e+06	5.97993e+06	1.05149e+06	1.46836e+07	8.2897e+06	6.94036e+06	9.46171e+06	9.87211e+06	6.19726e+06	3.77838e+06	9.84694e+06	4.62298e+06	6.09799e+06	1.14711e+06	6.77227e+06	3.59331e+06	4.48948e+06	1.08283e+07	23657.6	1.34183e+07	7.73882e+06	3.81443e+06	5.05858e+06	7.09706e+06	35591.8	1.21427e+07	8.8744e+06	2.70087e+06	9.72486e+06	6.66832e+06	5.8778e+06	1.61444e+07	4.50757e+06	6.10364e+06	5.10891e+06	52415.7
Guanine	1.02852e+07	3.17496e+07	2.42274e+07	1.05685e+07	3.89933e+07	1.21015e+07	7.72223e+06	2.51235e+07	4.92029e+07	1.84634e+07	5.69242e+06	4.24522e+07	1.28358e+07	2.79097e+07	7.13537e+06	4.64599e+06	8.10591e+06	7.30767e+07	1.42918e+08	1.90403e+07	1.04643e+07	5.66088e+06	1.96346e+07	3.28078e+06	4.99516e+07	1.46278e+08	3.26969e+07	2.43447e+06	1.59354e+07	6.13562e+06	3.5175e+07	9.00331e+07	9.76954e+07	2.85776e+07	1.97495e+07	1.78082e+07	1.1362e+07	2.38247e+07	4.20186e+07	3.12958e+07	8.70571e+06	2.37657e+07	1.33417e+07	3.02786e+07	2.07419e+07	1.43496e+08	1.27271e+07	6.84467e+07	9.62066e+07
	1.53631e+06	1.9714e+06	1.6104e+06	5.124e+06	1.54984e+07	8.70574e+06	2.00925e+06	9.75074e+06	3.07075e+06	4.78042e+06	2.2823e+06	1.59531e+07	1.4033e+06	4.30394e+06	7.34497e+06	1.13754e+07	8.73607e+06	2.13322e+06	2.52321e+06	1.05392e+07	1.78903e+06	1.06971e+06	5.1996e+06	4.95062e+06	3.26601e+06	1.16425e+06	1.05145e+06	2.74692e+06	6.58769e+06	2.62874e+06	642498	2.58144e+06	2.06246e+06	171910	7.3368e+06	7.25602e+06	7.80839e+06	93302.5	8.3932e+06	192275	8.59042e+06	7.6233e+06	9.141e+06	6.10417e+06	9.97244e+06	2.26893e+06	5.88576e+06	5.84709e+06	4.86044e+06
Methylimidazoleacetic acid	1.19106e+06	2.78773e+07	1.49216e+07	6.77834e+06	4.92694e+06	5.41783e+06	1.59261e+07	2.045e+07	1.72537e+07	1.59603e+07	4.10758e+06	2.79524e+07	8.39193e+06	2.32817e+06	6.61049e+06	33240.3	1.87481e+07	5.3621e+06	2.82964e+07	1.14525e+07	4.83671e+06	1.97306e+07	4.20504e+06	1.3347e+07	3.97806e+06	5.13096e+06	1.47352e+06	1.65222e+07	1.18555e+07	9.44961e+06	1.03131e+07	4.40243e+06	1.97409e+07	2.62995e+07	6.14331e+06	1.37282e+07	1.67701e+06	9.98324e+06	2.77845e+07	1.5036e+06	7.14833e+06	9.74507e+06	2.85006e+07	1.09762e+07	4.86933e+06	7.55003e+06	3.38554e+06	2.74047e+06	7.78182e+06
Indole-3-carboxaldehyde	8.07098e+06	5.48306e+06	4.78056e+06	4.44023e+06	2.42109e+06	4.49298e+06	1.76537e+07	7.58519e+06	4.99083e+06	7.16008e+06	4.04049e+06	5.69802e+06	4.79368e+06	4.02229e+06	6.22051e+06	5.16816e+06	5.84417e+06	1.17486e+07	1.80222e+07	5.85351e+06	6.78101e+06	8.83162e+06	4.28116e+06	7.81809e+06	9.95916e+06	1.02611e+07	8.18426e+06	4.5419e+06	7.95051e+06	3.57857e+06	5.42717e+06	3.97161e+06	4.85616e+06	5.54819e+06	3.85309e+06	4.75213e+06	5.39475e+06	4.07197e+06	6.6652e+06	3.21998e+06	3.64699e+06	6.79283e+06	8.45457e+06	6.70881e+06	4.76336e+06	5.06251e+06	5.44713e+06	3.83241e+06	4.80944e+06
PC(16:0/18:0)	5720.69	4.10135e+06	5.08523e+06	8.62408e+06	5.51625e+06	4.08454e+06	4.40764e+06	5.81067e+06	6.78025e+06	4.34093e+06	5.37496e+06	5.12703e+06	4.71571e+06	4.04629e+06	16411.4	120287	6.21958e+06	3.83952e+06	3.87512e+06	4.71544e+06	4.33479e+06	4.16617e+06	4.54996e+06	5.10692e+06	3.69068e+06	4.59155e+06	3.46979e+06	6.70845e+06	3.32345e+06	5.45012e+06	5.73495e+06	4.11565e+06	4.96805e+06	5.56863e+06	4.58141e+06	4.53264e+06	5.4908e+06	3.68763e+06	4.44733e+06	4.32206e+06	5.55317e+06	6.10042e+06	8.72304e+06	4.83154e+06	5.6484e+06	4.55056e+06	6.30473e+06	5.29384e+06	4.14723e+06
	5.79168e+06	8.12285e+06	8.33441e+06	7.10481e+06	8.37437e+06	7.66336e+06	6.69704e+06	5.61647e+06	5.80863e+06	7.00657e+06	8.76783e+06	4.76849e+06	6.84061e+06	5.28391e+06	7.05018e+06	5.86532e+06	6.30207e+06	6.54198e+06	5.83816e+06	8.7716e+06	8.69796e+06	7.15957e+06	6.92065e+06	8.80185e+06	7.12004e+06	9.20582e+06	6.72899e+06	9.6048e+06	4.35346e+06	1.05462e+07	4.31997e+06	1.15971e+07	3.59587e+06	7.26505e+06	1.02302e+07	9.09131e+06	6.52899e+06	7.77515e+06	7.37446e+06	4.22386e+06	9.00877e+06	5.28671e+06	3.89566e+06	4.97266e+06	7.74656e+06	6.50416e+06	1.21018e+07	9.35243e+06	5.66458e+06
2-Methylglutaric acid	1.78591e+07	2.31162e+07	1.55033e+07	2.12587e+07	1.0309e+07	2.00216e+07	2.77838e+07	9.38763e+06	8.13099e+06	2.24918e+07	7.68885e+06	2.12079e+07	1.31813e+07	2.20532e+07	2.30822e+07	1.48959e+07	8.09662e+06	5.69584e+07	2.36018e+07	1.40576e+07	7.12958e+06	2.46915e+07	9.1318e+06	2.32326e+07	1.63734e+07	8.42989e+06	9.56697e+06	9.86846e+06	1.81073e+07	1.33391e+07	2.67472e+07	2.19338e+07	1.18176e+07	1.05319e+07	1.54677e+07	2.96569e+07	1.14491e+07	1.40426e+07	1.0651e+07	2.20854e+07	6.09337e+06	2.54699e+07	7.32803e+06	2.11961e+07	8.96157e+06	1.33171e+07	8.0247e+06	7.48149e+06	8.24746e+06
N6-Methyladenosine	1.08271e+07	1.74259e+07	1.85929e+07	8.95555e+06	1.31557e+07	2.47636e+07	1.17618e+07	2.26689e+07	1.2096e+07	1.15826e+07	6.02479e+06	2.50608e+07	6.00708e+06	9.62462e+06	1.77373e+07	5.1348e+06	1.52247e+07	2.92887e+07	2.155e+07	1.34176e+07	3.63469e+07	1.07938e+07	9.19415e+06	8.41166e+06	1.10816e+07	2.54676e+07	6.2125e+06	8.38021e+06	1.30052e+07	7.17473e+06	1.88316e+07	7.70558e+06	1.74617e+07	8.77441e+06	1.10173e+07	8.77325e+06	2.76091e+07	6.6526e+06	1.49912e+07	1.6395e+07	4.46899e+06	1.39777e+07	2.21727e+07	2.98315e+07	3.04822e+07	1.39949e+07	1.40773e+07	7.74312e+06	1.47341e+07
Anhalonidine	1.70772e+06	6.45823e+06	7.67743e+06	9.10137e+06	4.44738e+06	4.55711e+06	6.82394e+06	1.28767e+07	4.49213e+06	6.18112e+06	2.25048e+06	5.39666e+06	5.41849e+06	3.22752e+06	7.50962e+06	1.17642e+06	7.44022e+06	1.29218e+07	1.52294e+07	3.72567e+06	1.2251e+07	4.5729e+06	3.68764e+06	6.51714e+06	1.02337e+07	1.0871e+07	8.65338e+06	4.40507e+06	4.37704e+06	3.29972e+06	6.33653e+06	7.42548e+06	1.57763e+07	6.72796e+06	5.25923e+06	1.14407e+07	5.27434e+06	9.08705e+06	6.4696e+06	6.18494e+06	4.45635e+06	1.35925e+07	3.44344e+06	6.08901e+06	7.74486e+06	6.95988e+06	4.29667e+06	6.72463e+06	4.26281e+06
9-Oxooctadecanoic acid	2.85197e+07	4.98765e+06	6.74439e+06	7.64748e+06	7.13475e+06	4.37849e+06	1.25873e+07	1.3306e+07	6.63072e+06	5.32871e+06	6.64286e+06	3.50246e+06	7.23756e+06	3.51653e+06	4.25115e+06	5.29399e+06	5.48656e+06	5.2525e+06	6.40959e+06	5.60244e+06	5.92038e+06	6.36849e+06	3.95901e+06	2.00542e+06	5.68326e+06	7.74828e+06	7.00616e+06	4.15737e+06	4.30846e+06	4.05344e+06	6.23762e+06	6.08315e+06	8.28281e+06	3.7382e+06	6.53023e+06	5.49415e+06	7.12502e+06	4.06142e+06	6.41886e+06	3.29197e+06	9.217e+06	8.63128e+06	7.91147e+06	7.06689e+06	5.56872e+06	1.39249e+07	5.77263e+06	5.17636e+06	7.4455e+06
	3.21725e+06	2.51742e+07	6.42912e+06	7.89724e+06	4.32794e+06	2.58571e+07	1.39577e+07	8.7962e+06	9.12876e+06	1.31982e+07	6.85024e+06	9.51491e+06	9.7189e+06	1.29597e+07	7.58298e+06	5.19709e+06	1.05068e+07	9.72805e+06	2.08112e+07	1.27255e+07	2.51612e+07	3.79186e+07	4.85351e+06	1.32764e+07	2.22109e+07	1.02632e+07	6.37985e+06	8.05633e+06	1.74871e+07	4.76633e+06	1.66111e+07	6.24836e+06	6.3071e+06	1.07226e+07	5.56576e+06	4.29004e+06	2.04767e+07	4.39346e+06	1.05825e+07	2.89139e+07	6.2134e+06	1.48032e+07	4.71254e+06	7.34893e+06	2.60564e+07	8.88363e+06	1.73155e+07	9.56245e+06	1.18082e+07
2,4-Dihydroxybutanoic acid	1.78041e+06	3.52988e+06	2.51008e+06	3.07173e+06	3.25288e+06	4.14442e+06	6.80676e+06	7.03919e+06	2.09651e+06	2.85172e+06	2.82566e+06	3.4516e+06	4.16375e+06	3.92636e+06	2.78953e+06	2.75092e+06	3.25727e+06	4.99625e+06	6.26093e+06	5.90938e+06	1.73587e+06	2.00988e+06	3.36338e+06	2.12862e+06	4.02234e+06	1.59041e+06	1.9244e+06	3.18832e+06	4.1865e+06	1.96451e+06	1.88793e+06	787947	1.59995e+06	2.14646e+06	561378	1.6598e+06	2.37731e+06	2.38156e+06	1.35067e+06	2.87326e+06	475008	997568	1.80022e+06	799080	2.48572e+06	1.568e+06	1.13078e+06	783383	1.27396e+06
Sph(d18:2)_RT434	1.62894e+06	230255	950219	952905	1.07787e+06	907521	1.54025e+06	1.13893e+06	940966	1.1432e+06	1.07124e+06	961025	234848	1.04815e+06	958057	1.55326e+06	878782	1.48938e+06	3.2402e+06	1.17977e+06	1.22899e+06	838876	1.01004e+06	983544	207387	912151	885113	949371	1.60035e+06	1.15545e+06	812220	362457	1.80723e+06	1.11814e+06	1.23622e+06	783884	1.25412e+06	997969	973409	809694	3.33156e+06	921895	3.80691e+06	1.43009e+06	929738	1.49987e+06	1.19753e+06	1.24287e+06	1.28424e+06
	619635	771311	366080	0	118506	311100	427651	912631	518815	683290	154977	2.16123e+06	513792	386855	310522	688112	1.72292e+06	1.04656e+06	1.74157e+06	442495	486536	307632	285260	314845	534079	596335	1.66865e+06	636230	639938	671320	549836	489325	1.15205e+06	416409	216606	855954	331879	350208	1.97331e+06	157188	171159	1.26737e+06	771339	578311	409969	992918	359135	382484	574023
Ergothioneine	1.48674e+06	7.83156e+06	2.67271e+06	6.10402e+06	2.52464e+06	2.0291e+06	6.36468e+06	5.02715e+06	4.3982e+06	5.1757e+06	1.48203e+06	2.34501e+06	1.8695e+06	1.75411e+06	3.17606e+06	600978	7.33645e+06	3.19384e+06	1.47035e+07	2.13116e+06	3.38956e+06	1.63957e+07	765784	8.39955e+06	5.7082e+06	9.93556e+06	5.03754e+06	1.62049e+06	4.00691e+06	578189	4.10618e+06	7.15349e+06	3.08838e+06	6.29931e+06	279238	7.94963e+06	2.09322e+06	7.92148e+06	966400	3.2057e+06	2.49544e+06	6.88326e+06	1.5807e+06	1.30521e+06	5.01358e+06	1.92723e+06	1.21111e+06	3.81102e+06	2.4818e+06
	2.69877e+06	2.29213e+06	4.68896e+06	3.2959e+06	2.73175e+06	4.7762e+06	5.01704e+06	2.81869e+06	4.67097e+06	1.58454e+06	4.10879e+06	5.43234e+06	4.52348e+06	4.56285e+06	2.51367e+06	5.65102e+06	3.72876e+06	4.837e+06	3.60473e+06	4.30029e+06	4.41753e+06	3.08304e+06	4.64781e+06	3.89105e+06	3.83325e+06	4.06167e+06	2.66205e+06	4.98827e+06	5.15669e+06	5.34908e+06	3.96169e+06	4.05133e+06	5.12683e+06	6.53489e+06	3.91903e+06	3.36193e+06	3.72519e+06	835319	1.90641e+06	2.85628e+06	5.30051e+06	3.58766e+06	4.02206e+06	3.85561e+06	4.7655e+06	3.89903e+06	5.39626e+06	3.26594e+06	3.41317e+06
His-Gly	759605	1.27593e+06	516109	1.96787e+06	521221	168122	658470	3.25503e+06	324100	300776	97860.5	1.69443e+06	827350	338626	298844	141022	1.10556e+06	2.52388e+06	4.57578e+06	465047	2.56e+06	470528	602333	497778	379501	455084	2.77147e+06	100420	279863	512801	944076	719743	1.63572e+06	1.17849e+06	507815	1.64522e+06	338051	3.56734e+06	2.78191e+06	335641	121700	756585	1.00173e+06	1.48665e+06	241635	3.07024e+06	565155	437377	1.34668e+06
X12	2.13794e+06	6.11714e+06	5.17374e+06	1.03996e+07	1.66878e+06	1.89787e+06	4.08456e+06	2.00516e+07	3.28292e+06	2.62349e+06	1.35866e+06	5.00703e+06	4.91287e+06	1.99428e+06	3.8467e+06	477228	6.68494e+06	7.03676e+06	9.04827e+06	4.34346e+06	4.67192e+06	3.36247e+06	2.84007e+06	4.78175e+06	2.25391e+06	2.87887e+06	4.95574e+06	2.31361e+06	3.99914e+06	2.93776e+06	9.27338e+06	2.16405e+06	1.2061e+07	8.03677e+06	1.617e+06	4.51161e+06	2.28591e+06	4.42086e+06	8.12667e+06	2.18903e+06	1.06264e+06	4.39939e+06	8.53623e+06	3.98554e+06	5.99236e+06	1.02374e+07	3.35824e+06	2.52992e+06	1.03772e+07
PC(34:3)	558364	2.59011e+06	2.75591e+06	5.80188e+06	965219	1.47564e+06	2.98428e+06	3.13648e+06	3.5091e+06	1.50129e+06	2.57728e+06	2.14204e+06	1.70678e+06	2.47809e+06	634660	1.04217e+06	2.96253e+06	3.16052e+06	3.95134e+06	1.96722e+06	3.55077e+06	2.29806e+06	2.18685e+06	1.99787e+06	2.59114e+06	2.93502e+06	7.76656e+06	3.27675e+06	1.22431e+06	2.84074e+06	1.98816e+06	3.61796e+06	7.84524e+06	1.44559e+06	3.1268e+06	3.56692e+06	2.04124e+06	1.20521e+06	2.25161e+06	1.28189e+06	3.36049e+06	3.10608e+06	3.83394e+06	3.29441e+06	3.33363e+06	3.05284e+06	2.60875e+06	3.11248e+06	2.17761e+06
Diaminopimelic acid	949514	4.27264e+06	4.02538e+06	6.15329e+06	2.08693e+06	4.30517e+06	4.73073e+06	536657	3.88247e+06	7.17221e+06	1.03072e+06	6.3112e+06	3.51151e+06	224142	6.11351e+06	891004	391768	819696	9.51353e+06	3.67685e+06	7.0345e+06	355164	1.59877e+06	278582	6.31654e+06	4.50995e+06	6.2438e+06	3.73801e+06	1.76807e+06	1.85093e+06	400995	259649	692827	318889	169439	420382	4.37785e+06	270072	5.18354e+06	5.15606e+06	1.35879e+06	6.67777e+06	3.03755e+06	294267	8.09057e+06	5.33103e+06	2.91782e+06	2.33326e+06	210753
N-Hydroxy-L-valine	1.76678e+06	1.45128e+07	4.43952e+06	5.05589e+06	3.30816e+06	1.39291e+07	8.01403e+06	6.2555e+06	5.52013e+06	9.22649e+06	3.79787e+06	5.57694e+06	5.61462e+06	8.31677e+06	5.037e+06	3.03341e+06	7.12832e+06	6.11238e+06	1.21619e+07	8.07136e+06	1.85358e+07	2.17051e+07	2.57138e+06	9.48899e+06	1.2467e+07	6.30548e+06	3.78168e+06	4.83461e+06	1.18041e+07	2.79675e+06	9.93348e+06	3.49611e+06	4.76213e+06	6.67652e+06	3.21982e+06	2.93107e+06	1.16183e+07	2.58369e+06	6.44253e+06	1.57765e+07	3.23623e+06	8.58524e+06	2.60759e+06	4.31888e+06	1.57769e+07	5.54846e+06	1.02955e+07	5.86476e+06	7.85931e+06
PC(14:0/16:0)	244425	3.51356e+06	3.27988e+06	4.92508e+06	1.25655e+06	2.14014e+06	2.75173e+06	4.57964e+06	4.9671e+06	2.28032e+06	3.26456e+06	4.45889e+06	2.16541e+06	2.8978e+06	1.21404e+06	456620	5.80241e+06	3.08405e+06	3.89475e+06	2.85692e+06	4.10532e+06	2.1982e+06	2.57066e+06	2.77435e+06	2.82165e+06	4.89755e+06	3.13557e+06	5.60817e+06	2.01725e+06	3.64891e+06	3.18418e+06	2.47913e+06	3.57647e+06	1.59176e+06	2.31021e+06	5.45618e+06	3.58723e+06	807773	1.89907e+06	1.34279e+06	3.71069e+06	4.21153e+06	3.98905e+06	2.57132e+06	5.34568e+06	1.9111e+06	2.59368e+06	1.75553e+06	1.77079e+06
2-Aminoadipic acid	852724	4.65264e+06	5.86693e+06	4.03874e+06	1.28242e+06	2.07141e+06	2.88434e+06	8.87077e+06	4.58903e+06	2.98471e+06	2.95327e+06	4.00987e+06	4.11774e+06	2.48372e+06	1.98195e+06	1.07928e+06	5.81575e+06	3.64225e+06	6.8571e+06	1.00861e+07	9.11133e+06	3.75073e+06	2.06587e+06	3.75138e+06	3.24458e+06	2.49605e+06	1.1757e+06	3.78864e+06	940062	2.35878e+06	4.77413e+06	1.63029e+06	8.03699e+06	5.54337e+06	4.10222e+06	3.08652e+06	2.32077e+06	2.51554e+06	1.22327e+07	6.80803e+06	5.8683e+06	5.62841e+06	6.80334e+06	2.36306e+06	5.23715e+06	2.83004e+06	1.54545e+06	2.72548e+06	2.41697e+06
Ornithine	4.14157e+06	1.21483e+07	2.77041e+06	1.1891e+07	5.70414e+06	1.16642e+07	1.36475e+07	1.51393e+07	2.66766e+06	1.52627e+07	1.14688e+06	1.62636e+07	6.40272e+06	7.28456e+06	1.33266e+07	2.40909e+06	1.07772e+07	1.03342e+07	1.10177e+07	2.70226e+06	1.59811e+07	8.9693e+06	4.81942e+06	9.87493e+06	7.49477e+06	1.4205e+07	1.04896e+07	1.7854e+06	1.03151e+07	6.93403e+06	1.4518e+07	1.08842e+07	1.33196e+07	3.52193e+06	1.31053e+07	1.77006e+07	9.41833e+06	1.44319e+07	1.28227e+07	1.42161e+07	4.91172e+06	1.85591e+07	5.29746e+06	1.34429e+07	7.78266e+06	8.44842e+06	7.46544e+06	8.85286e+06	7.06298e+06
(2R,4S)-2,4-Diaminopentanoate	4.14157e+06	1.21483e+07	2.77041e+06	1.1891e+07	5.70414e+06	1.16642e+07	1.36475e+07	1.51393e+07	2.66766e+06	1.52627e+07	1.14688e+06	1.62636e+07	6.40272e+06	7.28456e+06	1.33266e+07	2.40909e+06	1.07772e+07	1.03342e+07	1.10177e+07	2.70226e+06	1.59811e+07	8.9693e+06	4.81942e+06	9.87493e+06	7.49477e+06	1.4205e+07	1.04896e+07	1.7854e+06	1.03151e+07	6.93403e+06	1.4518e+07	1.08842e+07	1.33196e+07	3.52193e+06	1.31053e+07	1.77006e+07	9.41833e+06	1.44319e+07	1.28227e+07	1.42161e+07	4.91172e+06	1.85591e+07	5.29746e+06	1.34429e+07	7.78266e+06	8.44842e+06	7.46544e+06	8.85286e+06	7.06298e+06
Xanthine	3.47838e+06	1.21904e+07	8.95774e+06	8.01245e+06	7.87625e+06	7.90358e+06	9.54992e+06	6.91994e+06	6.95757e+06	8.20411e+06	1.40723e+06	6.03566e+06	6.50621e+06	5.42203e+06	8.77629e+06	2.32702e+06	1.13057e+07	1.89755e+07	1.00625e+07	1.15981e+07	7.61798e+06	3.41475e+06	1.48372e+06	1.03304e+07	8.37249e+06	1.52262e+07	880954	2.28896e+06	5.59788e+06	2.43264e+06	4.62651e+06	2.31696e+06	2.34004e+07	7.18155e+06	7.63557e+06	9.68984e+06	8.40024e+06	8.78303e+06	8.753e+06	8.01057e+06	887412	6.99197e+06	1.29249e+07	1.00324e+07	9.65037e+06	5.26675e+06	3.28775e+06	2.3306e+06	9.166e+06
N-Acetylneuraminic acid	83949.7	746752	954740	1.11699e+06	401014	281547	198534	698733	435812	396121	1.15537e+06	930219	331388	637815	326485	265598	925381	592733	1.14874e+06	473478	1.46536e+06	461042	401544	712246	370517	237981	528865	787841	248578	467001	993575	182947	869516	877718	626297	441861	372435	499860	466064	1.9126e+06	254676	323182	2.44014e+06	416087	1.2173e+06	838020	574846	393771	615279
13(S)-HODE	1.82933e+07	2.32604e+06	3.9109e+06	3.99821e+06	2.57567e+06	2.51024e+06	2.12811e+07	8.32067e+06	1.31346e+06	1.41592e+06	981643	2.05523e+06	2.2838e+06	1.69454e+06	982915	2.70324e+06	2.9757e+06	1.16643e+07	2.27103e+07	2.66084e+06	1.07964e+06	1.78094e+06	943725	1.23019e+06	2.54171e+06	5.53464e+06	9.45043e+06	1.83803e+06	2.25124e+06	1.0509e+06	5.9768e+06	1.46751e+07	3.0154e+07	4.94865e+06	7.10416e+06	1.08061e+07	5.74108e+06	2.72005e+06	6.73225e+06	5.51385e+06	2.17331e+06	6.71705e+06	4.71532e+06	6.55948e+06	1.26749e+07	1.63795e+07	4.32641e+06	2.92483e+06	3.76966e+06
Imidazoleacetic acid	1.6041e+06	6.34871e+06	2.7395e+07	1.31498e+07	1.21759e+06	5.56563e+06	753133	1.19615e+07	491633	3.13674e+06	629177	2.969e+07	3.35696e+06	6.37174e+06	1.88627e+06	2.20601e+06	3.86425e+06	1.03209e+06	3.10937e+06	7.95017e+06	5.10952e+06	2.79662e+06	923351	6.2657e+06	1.52336e+06	478324	334928	622728	1.21441e+06	3.33293e+06	9.01909e+06	2.18774e+06	6.02563e+06	5.19204e+06	895466	5.66458e+06	2.22853e+06	7.89878e+06	2.56743e+07	8.51484e+06	3.66115e+06	7.71685e+06	2.03033e+07	7.91205e+06	1.36034e+07	1.54284e+06	2.6845e+06	1.61389e+06	4.41844e+06
4-Guanidinobutanal	743742	1.0951e+06	836612	600507	441068	636755	808260	1.36914e+06	648154	1.08359e+06	20453.2	106603	859025	601106	624610	657816	824348	699189	520472	800843	511359	803606	673468	829690	657078	927901	664551	800955	623463	571220	804999	671892	1.10239e+06	33206.1	863181	1.37076e+06	601917	892818	194976	806359	1.07301e+06	1.20499e+06	7.59758e+06	924991	652092	685482	613278	146636	634174
Urocanic acid	1.95919e+06	3.59764e+06	1.39517e+07	6.18127e+06	4.24604e+06	1.17617e+07	6.81906e+06	8.75901e+06	5.57354e+06	1.96982e+07	5.93352e+06	6.92989e+06	1.20712e+07	2.69055e+07	1.36336e+07	2.89114e+06	1.8792e+06	5.55512e+06	9.54509e+06	8.38414e+06	2.60212e+08	1.67217e+07	4.27071e+06	8.73313e+06	5.22331e+06	3.25608e+06	1.41504e+06	6.22843e+06	8.49642e+06	5.09637e+06	1.69412e+07	7.46376e+06	1.51118e+07	4.34894e+06	7.43377e+07	7.29766e+06	2.51603e+06	7.90721e+06	1.09753e+07	2.33244e+07	1.86593e+06	1.73238e+07	3.35733e+07	7.8218e+07	6.03789e+06	6.73025e+07	2.03088e+07	1.9999e+07	2.33668e+07
Triallyl cyanurate	1.74511e+06	3.50732e+06	7.577e+06	5.32676e+06	2.71835e+06	1.769e+06	4.09266e+06	6.98356e+06	8.40111e+06	5.25193e+06	4.20479e+06	5.64209e+06	2.00728e+06	7.12801e+06	3.33594e+06	2.24223e+06	5.15043e+06	6.41692e+06	3.54775e+06	9.62004e+06	5.30532e+06	6.02713e+06	3.10952e+06	3.23476e+06	4.87724e+06	3.87793e+06	1.67825e+06	2.98809e+06	1.9655e+06	1.88761e+06	6.82863e+06	6.99171e+06	6.27965e+06	7.6144e+06	6.60759e+06	6.13055e+06	5.55e+06	7.09282e+06	1.28393e+07	5.76581e+06	1.49881e+06	6.00949e+06	6.31146e+06	6.67772e+06	1.14858e+07	1.20741e+07	3.44756e+06	6.15405e+06	7.44538e+06
Glycylproline	1.28122e+06	1.37756e+06	1.35058e+06	362890	1.88118e+06	1.22415e+06	1.45357e+06	949537	986054	1.36964e+06	1.80528e+06	392134	1.25393e+06	1.5598e+06	1.24517e+06	1.13776e+06	1.03199e+06	1.15649e+06	523850	1.03486e+06	1.34146e+06	1.05137e+06	1.8368e+06	1.12414e+06	1.26044e+06	1.18585e+06	310747	1.20484e+06	1.19658e+06	1.58226e+06	1.07281e+06	246558	548479	470182	1.07355e+06	542335	306349	808855	999142	1.00384e+06	679395	335185	323506	668457	277885	410456	614357	583079	232843
	238542	929242	2.49939e+06	948036	389189	475969	1.19036e+06	2.77485e+06	687493	235782	117206	4.10355e+06	854684	361654	276940	159965	1.32253e+06	1.88881e+06	3.24883e+06	479767	2.61652e+06	337587	550657	1.54992e+06	770190	698140	1.52149e+06	340811	197665	353370	2.67779e+06	553652	1.20458e+06	1.69999e+06	477330	1.18745e+06	261873	1.65396e+06	4.37389e+06	550734	473488	1.02418e+06	1.40154e+06	1.07972e+06	612312	1.71824e+06	426208	660152	771458
PC(40:8)	257289	2.08345e+06	0	102752	724690	0	7181.59	1.50911e+06	21599.3	1.04977e+06	0	18414.6	977952	1691.61	15932.3	0	1.0903e+06	37737.3	10914.1	7100.54	10550.9	16301.8	370557	1.20518e+06	608692	1.22514e+06	882310	6535.77	46154.1	13583.4	149236	39984	64307.9	1.11839e+06	29767.2	1.09412e+06	17493.7	7920.76	3.44327e+06	1961.62	1.57204e+06	157381	1.82335e+06	43514.5	2308.18	17228.9	29677.6	23005.7	64269.2
Glyoxylic acid	705623	803884	752464	822202	1.43655e+06	2.54776e+06	834390	1.16267e+06	791893	1.47558e+06	1.08383e+06	880317	992285	930152	1.02684e+06	1.2741e+06	819483	803171	608397	1.2827e+06	1.2388e+06	643575	1.17787e+06	898926	1.23991e+06	1.52751e+06	939057	926020	1.04641e+06	1.06486e+06	1.66253e+06	979383	1.14858e+06	1.14992e+06	804819	1.24893e+06	986650	1.46766e+06	960691	1.19485e+06	1.07822e+06	1.20684e+06	1.07494e+06	917790	970989	807412	1.3414e+06	994981	1.0861e+06
Pentaethylene glycol	6.33736e+06	8.80151e+06	7.51232e+06	5.8613e+06	7.52935e+06	4.43405e+06	2.76968e+06	6.59845e+06	7.95244e+06	8.09471e+06	6.46571e+06	3.96517e+06	3.2204e+06	5.27528e+06	1.57895e+07	2.51205e+06	3.57706e+06	4.20435e+06	6.67206e+06	4.47681e+06	9.77428e+06	6.05637e+06	3.15969e+06	3.38939e+06	3.53968e+06	3.82345e+06	5.60282e+06	2.63732e+06	2.01136e+06	1.75605e+06	2.7785e+06	2.43805e+06	3.98056e+06	4.39992e+06	4.18737e+06	8.25727e+06	3.75829e+06	8.33145e+06	2.91865e+06	1.14199e+07	2.36323e+06	3.7813e+06	2.18475e+06	2.30527e+06	2.36569e+06	2.67773e+06	2.48497e+06	2.28975e+06	3.68639e+06
Xanthosine	1.98301e+06	1.46391e+06	944238	1.06069e+06	139783	497917	492648	2.6464e+06	753385	448830	320176	1.21458e+06	703110	1.01659e+06	12819.7	1.28106e+06	3.00666e+06	1.07788e+06	1.04485e+06	1.58446e+06	1.22386e+06	507356	500559	1.05835e+06	1.15888e+06	826850	306953	745324	1.51659e+06	564733	5.71175e+06	689197	2.81862e+06	2.34117e+06	927639	1.52464e+06	2.12544e+06	2.52796e+06	2.9915e+06	1.18619e+06	867852	2.46014e+06	3.26497e+06	3.10373e+06	2.83836e+06	663702	800902	710020	1.27715e+06
X8	1.26055e+06	3.40384e+06	7.61645e+06	4.46032e+06	5.6017e+06	6.6006e+06	4.65257e+06	8.85018e+06	5.88039e+06	6.88341e+06	1.18805e+06	4.81231e+06	3.45721e+06	7.83862e+06	6.88397e+06	1.21015e+06	6.14071e+06	5.44254e+06	5.19701e+06	4.93742e+06	9.49201e+06	2.32228e+06	1.68027e+06	7.65195e+06	7.08104e+06	2.72523e+06	1.05172e+06	2.61301e+06	417058	3.11965e+06	3.75052e+06	4.22e+06	1.08794e+07	8.76849e+06	8.2783e+06	5.9048e+06	2.37902e+06	5.37634e+06	7.77138e+06	8.43352e+06	4.13009e+06	5.75079e+06	5.47927e+06	7.30349e+06	6.25047e+06	4.70147e+06	5.15446e+06	6.24286e+06	6.57973e+06
gamma-L-Glutamylalanine	320241	3.01199e+06	1.6436e+06	272389	431947	303529	1.08915e+06	901272	1.50878e+06	408242	597741	1.71567e+06	1.37387e+06	705189	752314	98597.7	256671	2.21136e+06	2.55137e+06	2.02401e+06	1.7666e+06	1.80131e+06	799416	948076	1.06471e+06	1.02964e+06	923961	1.12936e+06	643754	1.01751e+06	462837	228834	2.06953e+06	1.95987e+06	220886	551561	1.23206e+06	1.0311e+06	385630	262669	183471	1.71912e+06	1.36726e+06	350712	3.52729e+06	2.71967e+06	1.07499e+06	1.29325e+06	230911
X6	320241	3.01199e+06	1.6436e+06	272389	431947	303529	1.08915e+06	901272	1.50878e+06	408242	597741	1.71567e+06	1.37387e+06	705189	752314	98597.7	256671	2.21136e+06	2.55137e+06	2.02401e+06	1.7666e+06	1.80131e+06	799416	948076	1.06471e+06	1.02964e+06	923961	1.12936e+06	643754	1.01751e+06	462837	228834	2.06953e+06	1.95987e+06	220886	551561	1.23206e+06	1.0311e+06	385630	262669	183471	1.71912e+06	1.36726e+06	350712	3.52729e+06	2.71967e+06	1.07499e+06	1.29325e+06	230911
Tetraethylene glycol	4.09766e+06	4.77468e+06	4.76138e+06	4.23689e+06	4.39447e+06	3.09503e+06	2.27737e+06	3.02005e+06	5.62826e+06	6.53803e+06	5.28477e+06	3.26006e+06	2.62563e+06	4.68951e+06	1.04769e+07	2.06339e+06	2.83543e+06	4.66835e+06	3.83457e+06	4.13557e+06	6.15931e+06	4.1524e+06	2.89133e+06	3.37203e+06	3.7517e+06	2.41863e+06	2.83853e+06	2.53618e+06	1.92064e+06	2.46117e+06	2.57204e+06	2.81762e+06	3.13246e+06	2.63186e+06	3.50901e+06	4.18483e+06	3.06651e+06	5.47576e+06	2.6916e+06	7.94332e+06	2.95843e+06	2.81297e+06	2.21951e+06	3.09306e+06	2.49436e+06	2.49099e+06	2.25902e+06	1.82617e+06	3.28349e+06
LPE(16:0)	632556	1.25634e+06	302614	433266	1.03063e+06	4.92032e+06	477127	1.51704e+06	601978	836337	370044	384687	346934	427443	108637	757528	49804.9	1.09055e+06	1.43919e+06	1.26764e+06	60121.6	215450	188789	372606	261163	4.9663e+06	1.26296e+06	669120	414949	761016	0	2.95683e+06	1.08819e+06	0	1.15125e+06	1.85329e+06	5.30327e+06	0	1.65623e+06	0	1.0223e+06	5.51571e+06	1.10785e+06	2.40568e+06	4.20631e+06	1.24739e+06	461915	1.96399e+06	1.07084e+06
Alanylserine	145541	224689	470982	468793	86183.1	201821	212260	1.16492e+06	196211	142628	141490	250589	226984	124354	177270	112413	317174	1.87566e+06	2.28038e+06	477561	261918	83102.7	78947.1	103934	117848	108595	862900	133490	101459	105481	693218	133996	832476	351732	143892	308523	97092.9	585291	570455	636444	65034.5	194214	207130	211421	170571	1.80919e+06	126802	122556	162882
Hexaethylene glycol	5.53644e+06	1.15721e+07	6.04081e+06	5.53524e+06	7.2222e+06	3.1736e+06	1.25353e+06	4.85509e+06	5.65005e+06	4.53642e+06	4.27534e+06	3.55068e+06	3.2809e+06	4.91594e+06	2.48403e+07	2.26195e+06	3.05719e+06	4.32084e+06	8.31456e+06	4.6564e+06	8.42309e+06	6.012e+06	2.38464e+06	3.5777e+06	4.25066e+06	3.82452e+06	6.59456e+06	1.82847e+06	1.65855e+06	1.98826e+06	3.38708e+06	2.81647e+06	5.95983e+06	5.34973e+06	5.25468e+06	1.2021e+07	3.61964e+06	1.09662e+07	3.04427e+06	1.35524e+07	2.15116e+06	4.89903e+06	2.27874e+06	1.9901e+06	2.17672e+06	3.03274e+06	2.29054e+06	2.72321e+06	4.49201e+06
2-Hydroxystearic acid	1.8655e+06	598564	424670	1.84924e+06	498491	307116	687519	3.02086e+06	296151	355200	364879	848492	486786	476315	392690	1.06037e+06	925189	417191	869963	794286	182538	284573	540298	217239	404369	416523	648309	764604	1.09579e+06	353707	1.13407e+06	1.15949e+06	2.55599e+06	1.07878e+06	1.51075e+06	891801	978210	518950	2.49377e+06	1.34695e+06	926300	2.05421e+06	2.13606e+06	1.33078e+06	2.97078e+06	1.053e+06	1.10323e+06	638997	1.09531e+06
Hydroxyacetone	495281	670841	690059	650766	1.03887e+06	1.00624e+06	774577	686861	753306	848785	844058	583162	989901	878495	991576	865957	684951	663975	596359	874806	718654	929894	761360	762730	1.03081e+06	677937	640316	798343	858032	825012	322180	629868	455547	369492	538726	289237	680095	323622	492681	429396	413377	368897	576005	348995	412897	369694	389511	710181	601646
gamma-Glutamyl-beta-aminopropiononitrile	299791	1.73852e+06	2.24858e+06	1.45146e+06	791872	611281	1.54135e+06	7.52507e+06	1.42314e+06	1.18536e+06	519770	1.52805e+06	1.22095e+06	1.28143e+06	1.12537e+06	212264	769286	2.44599e+06	2.59393e+06	1.94429e+06	1.87996e+06	1.02544e+06	815551	1.35598e+06	1.03033e+06	851721	1.53128e+06	1.34269e+06	212342	397273	2.2579e+06	1.49733e+06	2.51582e+06	2.0941e+06	1.27772e+06	1.65969e+06	646790	2.2251e+06	1.96799e+06	2.26099e+06	903634	1.94709e+06	1.87725e+06	1.66736e+06	1.56527e+06	2.18013e+06	2.01024e+06	1.34983e+06	1.40498e+06
N1-Methyl-4-pyridone-3-carboxamide	1.77471e+06	5.13194e+06	2.30601e+07	7.58754e+06	2.47629e+06	1.04625e+07	8.66383e+06	1.50405e+07	5.10473e+06	4.15162e+06	1.44152e+06	1.14171e+07	4.55454e+06	1.16098e+07	6.20842e+06	2.22417e+06	5.17813e+06	1.05316e+07	7.1543e+06	1.00272e+07	8.65395e+06	3.14048e+06	2.04365e+06	4.98412e+06	6.22462e+06	3.59261e+06	1.36344e+06	4.31506e+06	2.0838e+06	3.61403e+06	6.12887e+06	7.45009e+06	1.94085e+07	5.69101e+06	5.7244e+06	5.63193e+06	5.72667e+06	4.07465e+06	1.14793e+07	986859	4.88435e+06	6.35322e+06	3.99094e+06	1.02265e+07	1.56194e+07	9.31064e+06	7.49334e+06	6.07663e+06	7.46239e+06
2-Methylphenol	857270	1.59688e+06	334178	803028	3.01764e+06	537458	472882	1.26306e+07	571447	2.13613e+06	540387	801124	489775	1.26038e+06	772373	487449	749513	473090	879304	1.80628e+06	777390	419656	485196	401724	1.17083e+06	2.89548e+06	365910	370175	338991	297451	998613	9.12528e+06	2.02779e+07	249431	450041	554503	2.01779e+06	865758	2.7976e+06	1.212e+06	739342	1.09451e+07	4.20418e+06	4.2597e+06	1.8995e+06	2.15767e+07	6.97644e+06	4.14768e+06	9.66328e+06
Porphobilinogen	30929.8	197438	4952.76	207127	25358.9	25115.2	69548.8	121951	58648	48391.8	6646.85	145190	70075.3	40575.6	62241.5	10409.7	208010	499570	763061	2477.74	249841	64814.2	65112	43416.6	88905.8	79830.5	108818	71087.2	98641.3	54661.1	41537.5	89235.7	952302	247280	125367	271541	78525.4	254192	238425	212072	74798.7	27185.2	3.38305e+06	928099	84966.8	218475	48754.9	86161.6	453684
D-Lysopine	202400	199043	208921	425492	73080.5	211535	433654	403994	193523	289627	79548.2	443985	263645	289602	289753	256636	313239	1.04055e+06	1.56097e+06	331925	180352	135830	101755	130386	274291	358201	427887	245076	247225	154736	85590.9	27018.1	425420	31279.5	12673.4	102288	22087.6	36276.3	287179	63405.3	1947.88	131372	87865.5	73805.2	18638.3	2.05043e+06	29544.6	16887	62862.2
N-Acetyllactosamine	71568	570916	914368	625566	151194	122387	767775	1.00886e+06	1.11278e+06	311156	124135	274626	775235	558309	196280	26425.7	892983	1.50045e+06	2.29336e+06	612107	1.28172e+06	137423	127588	192101	644612	487635	378712	560341	273339	243247	200567	358198	2.56304e+06	512335	360137	601641	271366	397318	789348	566558	54958.5	860662	837588	349757	495018	1.31953e+06	328519	439926	454842
1-O-[2-(Acetylamino)-2-deoxy-alpha-D-glucopyranosyl]-D-myo-Inositol	71568	570916	914368	625566	151194	122387	767775	1.00886e+06	1.11278e+06	311156	124135	274626	775235	558309	196280	26425.7	892983	1.50045e+06	2.29336e+06	612107	1.28172e+06	137423	127588	192101	644612	487635	378712	560341	273339	243247	200567	358198	2.56304e+06	512335	360137	601641	271366	397318	789348	566558	54958.5	860662	837588	349757	495018	1.31953e+06	328519	439926	454842
N5-Hydroxy-L-ornithine	176329	419355	547553	307418	482432	189165	275408	494912	553000	329383	6.05877e+06	492018	321275	3.08019e+06	3.19322e+06	307086	824235	356093	594835	341488	3.53969e+06	779046	224347	242638	286458	362682	537453	563316	229008	467644	430581	253751	386913	359698	262635	348250	4.83362e+06	450952	602696	452111	135837	4.44937e+06	247313	918998	276842	561709	308826	307121	284864
	963345	1.15096e+07	3.06112e+06	1.98318e+06	1.50518e+06	2.86821e+06	1.2746e+06	1.49182e+07	2.36882e+06	6.34821e+06	461334	2.92719e+06	2.82582e+06	2.04077e+06	4.70363e+06	1.47326e+06	4.19348e+06	4.32962e+06	1.22388e+06	3.60638e+06	2.25356e+07	4.40541e+06	934460	4.00406e+06	4.26471e+06	2.44591e+06	250639	1.16079e+06	2.29141e+06	680089	4.5715e+06	907642	2.82829e+06	3.44403e+06	1.17197e+06	4.26512e+06	2.32507e+06	1.82809e+06	3.71868e+06	894952	785395	3.05183e+06	4.20676e+06	1.89663e+06	8.61445e+06	1.73137e+06	2.01367e+06	1.2449e+06	2.47198e+06
Agmatine	146199	580431	100497	712933	184860	193873	380050	724453	104142	289090	106588	979555	383489	363527	371994	68837.1	579380	405703	674459	195533	558928	375950	269440	347439	276980	324927	330304	122827	66047.9	360341	626731	275184	677981	338634	164585	414740	268788	622881	755709	246414	59391.1	16952.2	466608	484316	394636	555797	307494	221323	335897
	104935	349102	482272	317993	114015	206111	292689	634349	377139	285616	167675	289611	281422	210859	245495	105975	343053	286386	317944	400973	632658	249345	205444	329521	282535	230186	134012	251813	163808	198108	309017	180383	492234	333580	207828	248420	238487	187416	433505	334107	122581	516753	357901	275215	617407	150586	218885	251708	230989
Homocitrulline	59036.2	168218	345969	278560	205311	371594	366517	202190	274148	527247	141200	223755	288871	395975	1.62721e+06	58781.8	280796	154471	267367	235447	374815	995808	150814	242207	477547	219190	106001	253545	148330	98001.9	301255	298319	514918	549092	469409	328842	176144	382605	324247	206240	111523	457598	263013	321484	177537	188478	506115	281379	318113
LPE(22:4)	538050	1.77398e+06	877026	1.38723e+06	999826	512021	903507	865864	952548	839673	2.15485e+06	304114	540509	717384	985220	1.23435e+06	1.26668e+06	542279	1.01097e+06	984362	961208	783049	943387	910441	841821	546636	1.02088e+06	991650	791161	1.55908e+06	704984	1.59138e+06	1.73978e+06	450297	1.90463e+06	1.11447e+06	1.36428e+06	1.06137e+06	1.08737e+06	1.90018e+06	1.17296e+06	1.23671e+06	1.58252e+06	1.30869e+06	1.3435e+06	911985	959605	1.4665e+06	1.7051e+06
5-Hydroxylysine	391925	1.54888e+06	619876	867193	363937	789246	443458	1.04431e+06	692431	534445	755998	879519	364392	285438	769338	524290	670239	699826	627136	545250	1.95374e+06	340697	300032	386988	680934	649280	320264	938914	657050	317039	908316	282077	1.12112e+06	518987	329787	881161	801480	901540	922990	591370	251176	808239	376528	1.37642e+06	1.35299e+06	553543	334917	326108	669504
N-Acetyl-L-citrulline	38818.9	71797.7	92728.8	128915	34610.7	42216.7	96856.4	213651	57079.5	42408.8	84320.4	83988.1	56182.2	44914.9	44382	47090	84273.8	289634	671160	86016.4	46845.4	41998.3	42243.9	42770.5	35716.3	37104.4	216073	48509.2	37330.9	37447.3	54636.4	57087.1	231305	88612.6	43565.4	9493.83	45785.1	185097	151286	43230.5	21896.2	57256.1	105148	56469.3	51974.5	606797	44098.9	36199.1	67489.6
2,2-Dimethyl-3,4-dihydro-2H-1,4-benzoxazin-3-one	330119	614217	731110	824826	668610	569824	540557	1.26416e+06	1.16581e+06	1.14022e+06	263175	1.42183e+06	530180	640765	745995	281047	1.16301e+06	515470	509874	743576	653765	620667	355942	523032	504023	588332	366947	750437	426443	295347	795153	361583	1.06913e+06	597954	393218	1.6853e+06	525608	687965	1.96239e+06	435103	383663	1.08506e+06	472609	876548	647744	552536	631145	518257	791748
gamma-Glutamylphenylalanine	53352.9	54480.7	75716.5	133816	51360.7	51125.2	103882	152689	75470	122825	53482	289812	125996	104018	110897	126129	164431	255789	582911	184850	48105.3	96858	53486.4	85727	87350.6	124639	160655	55788.1	107836	57767.5	219399	99854.5	228173	94075.1	101078	188229	103278	41624.7	224071	122936	79725.6	180566	174462	181177	88748.2	218711	96563.8	90051.4	103042
Isopentenyladenosine	1.31204e+06	2.23936e+06	1.45968e+06	594551	363960	949863	2.42843e+06	1.56471e+06	1.30685e+06	1.70812e+06	469001	1.49602e+06	905616	1.51227e+06	3.80975e+06	1.23105e+06	1.72642e+06	5.15078e+06	5.15791e+06	1.90061e+06	1.95727e+06	3.4099e+06	543803	779219	663589	1.55595e+06	950350	400703	750798	768362	2.44978e+06	613203	2.92108e+06	944597	825867	4.1509e+06	2.04832e+06	1.03423e+06	2.4089e+06	1.12424e+06	390159	4.30839e+06	1.80765e+06	1.97811e+06	3.12635e+06	5.95255e+06	2.00175e+06	764444	1.7297e+06
Anhalamine	52467.5	174551	241136	158997	57007.6	103056	146345	317175	188569	142808	83837.6	144806	140711	105429	122748	52987.5	171526	143193	158972	200487	316329	124672	102722	164761	141267	115093	67006.1	125906	81903.8	99053.8	154509	90191.4	246117	166790	103914	124210	119243	93708.1	216753	167053	61290.6	258377	178951	137607	308703	75293.1	109443	125854	115495
2-Hydroxyethylphosphonate	513571	565626	312132	2.37303e+06	222621	1.29531e+06	631694	1.04533e+06	922442	1.09834e+06	333562	1.05488e+06	360675	498023	933249	2.69217e+06	1.29615e+06	2.43721e+06	1.02262e+06	1.64693e+06	180987	829588	580578	885331	1.18708e+06	1.54949e+06	984154	1.71026e+06	413247	628584	176977	202300	115222	1.25057e+06	133575	226551	199841	285036	117708	237834	69066.2	187238	63225.2	93774.2	177736	81290.4	43484.7	165191	123287
	167790	289886	194515	1.09254e+06	97036.9	157241	220235	621931	98926.6	154281	125428	219571	128922	179717	121059	95074.8	260115	400797	317168	660482	360264	151849	190801	10335	373895	180451	168643	90426.8	229848	191236	450126	106677	884018	256182	304201	296940	179127	431178	459835	548469	82728.8	199752	281688	663853	395035	435466	117675	121587	372049
Sebacic acid	356607	474301	266166	394724	672230	642492	761802	324423	223172	376963	301092	168443	250982	192030	480768	366334	404606	302510	473360	329056	370895	195667	295242	181866	511149	329492	617368	238311	241814	248809	416301	464842	811959	456380	442679	3.11115e+06	357914	343668	264995	671899	278674	587119	340855	615312	334082	451432	316167	335751	357325
S-Methylcysteine sulfoxide	52295.2	235288	150451	145432	136854	42106.1	296552	0	184958	244660	63276.5	284151	126226	582837	73925.5	237588	310235	113215	116674	106272	280897	179755	79463.9	527656	43847.5	123678	28389.3	155198	173675	169137	130303	160839	258408	164765	617084	343581	77730.4	128540	92249.7	219060	57548.2	74290.2	442006	631814	225066	91858.2	131019	311169	194974
Allantoin	117804	71685.2	65594.9	222539	179499	174975	124548	206858	54087.6	119296	56920.9	142770	134403	156083	497727	212052	218514	236919	113617	72312.4	105693	406855	61500.9	274080	171916	71758.2	78823.8	70309.5	260441	56043.8	495109	721502	1.69395e+06	196277	1.48897e+06	1.90408e+06	2.29214e+06	506807	1.07779e+06	443024	833278	2.0153e+06	1.40604e+06	1.52716e+06	839060	659062	4.02607e+06	584998	854446
Vanillate	320525	796870	379899	219032	549578	616209	429851	336672	271528	337242	340927	347347	303883	103640	357453	229169	274354	469222	521331	318796	1.21694e+06	298676	238412	135356	1.11709e+06	294046	718823	109139	493342	94727.7	199537	311500	612043	228239	208881	725487	940285	102736	322145	360099	189715	861715	210449	308787	981791	202041	79502	409817	175904
Tauropine	369424	1.08122e+06	3.57652e+06	2.78811e+06	238438	373897	857170	2.49567e+06	2.88012e+06	25418	4000.3	810598	731772	3.06408e+06	438558	1.05488e+06	2.4933e+06	848788	999226	3.86068e+06	3.23677e+06	2.15307e+06	0	2.08474e+06	840942	871102	5520.84	1.6474e+06	1.0931e+06	5047.77	2.98311e+06	3692.98	1.84125e+06	2.75245e+06	418017	903561	5736.43	352127	1.45434e+06	1.46668e+06	1.56166e+06	956109	1.94816e+06	406848	3.42819e+06	2.43434e+06	1.31959e+06	0	5121.3
N-Acetylaspartylglutamylglutamate	0	232480	395709	135146	0	4529.97	60984	280125	600469	126013	0	117498	161373	133740	54171.7	0	218415	127253	220672	405049	116892	169989	99242.5	96595.8	157117	111909	34090.9	238064	38324.5	101457	0	0	235931	215199	0	0	109013	0	2663.77	75317.5	55424.4	176198	89382.4	0	312398	256649	106887	105179	173726
[truncated: 242 more columns]
