# Supplementary material for: The inconsistent pathogenesis of endometriosis and adenomyosis: insights from endometrial metabolome and microbiome
Source: mSystems. 2025 Apr 22;10(5):e00202-25. doi: 10.1128/msystems.00202-25 (PMC12090731; doi:10.1128/msystems.00202-25)
Supplement: Table S3 — MetOriginmetabolite traceability analysis. [file msystems.00202-25-s0004.xlsx]

## Sheet: Table S3
Table S3. Metorigin metabolite traceability analysis of differential metabolites.
Group	HMDBID	KEGGID	Name	Origin	Links
AM vs HC	NA	C20776	N-Acetylaspartylglutamylglutamate	Host	NA
AM vs HC	NA	NA	Methylimidazoleaceticacid	Unknown	NA
AM vs HC	NA	C06451	2-Hydroxyethylphosphonate	Microbiota	Microbiota(KEGG:C06451)
AM vs HC	HMDB0004194	C05843	N1-Methyl-4-pyridone-3-carboxamide	Host; Food related	Food related(FooDB:FDB023331 T3DB:T3D4179)
AM vs HC	HMDB0000112	C00334	4-Aminobutyricacid(GABA)	Host; Microbiota; Food related; Drug related; Environment	Microbiota(BIGG:4abut ChEBI:16865,30566 HMDB:HMDB0000112 KEGG:C00334,D00058); Food related(FooDB:FDB030489 HMDB:HMDB0000112 T3DB:T3D4250); Drug related(DrugBank:DB02530 KEGG:C00334,D00058); Environment(HMDB:HMDB0000112)
AM vs HC	NA	NA	alpha-C-Mannosyltryptophan	Unknown	NA
AM vs HC	NA	NA	Hexadecenedioylcarnitine(Car(16:1-O2)_RT414)	Unknown	NA
AM vs HC	HMDB0000759	C02155	Glycylleucine	Food related	Food related(FooDB:FDB022228)
AM vs HC	HMDB0000299	C01762	Xanthosine	Host; Microbiota; Food related	Microbiota(BIGG:xtsn ChEBI:18107 KEGG:C01762); Food related(FooDB:FDB001604 HMDB:HMDB0000299)
AM vs HC	NA	NA	2-Hydroxystearicacid	Unknown	NA
AM vs HC	HMDB0008156	C00157	PC(40:8)	Host; Microbiota; Food related	Microbiota(KEGG:C00157); Food related(FooDB:FDB025346 HMDB:HMDB0008156)
AM vs HC	NA	NA	Sph(d18:2)_RT434	Unknown	NA
AM vs HC	HMDB0011473	NA	LPE(16:0)	Microbiota; Food related	Microbiota(BIGG:2agpe160 ChEBI:131743); Food related(FooDB:FDB028189 HMDB:HMDB0011473)
AM vs HC	HMDB0000462	C01551	Allantoin	Microbiota; Food related; Drug related; Environment	Microbiota(BIGG:alltn ChEBI:15676 HMDB:HMDB0000462); Food related(FooDB:FDB001613 HMDB:HMDB0000462 T3DB:T3D4936); Drug related(DrugBank:DB11100 KEGG:C01551,D00121); Environment(HMDB:HMDB0000462 T3DB:T3D4936)
EM vs HC	HMDB0004194	C05843	N1-Methyl-4-pyridone-3-carboxamide	Host; Food related	Food related(FooDB:FDB023331 T3DB:T3D4179)
EM vs HC	HMDB0000132	C00242	Guanine	Host; Microbiota; Food related; Drug related	Microbiota(BIGG:gua ChEBI:16235 KEGG:C00242); Food related(FooDB:FDB004222 HMDB:HMDB0000132); Drug related(DrugBank:DB02377)
EM vs HC	NA	C01616	Tauropine	Unknown	NA
EM vs HC	HMDB0000738	C00463	Indole	Microbiota; Food related; Drug related	Microbiota(BIGG:indole ChEBI:16881 HMDB:HMDB0000738 KEGG:C00463); Food related(FooDB:FDB012008 HMDB:HMDB0000738); Drug related(DrugBank:DB04532)
EM vs HC	HMDB0304396	C16427	Isopentenyladenosine	Microbiota; Food related; Drug related	Microbiota(ChEBI:62881); Food related(FooDB:FDB030945); Drug related(DrugBank:DB11933 KEGG:C16427,D05726)
EM vs HC	HMDB0002024	C02835	Imidazoleaceticacid	Host; Microbiota; Food related	Microbiota(BIGG:im4ac KEGG:C02835); Food related(FooDB:FDB030508 HMDB:HMDB0002024)
EM vs HC	HMDB0000462	C01551	Allantoin	Microbiota; Food related; Drug related; Environment	Microbiota(BIGG:alltn ChEBI:15676 HMDB:HMDB0000462); Food related(FooDB:FDB001613 HMDB:HMDB0000462 T3DB:T3D4936); Drug related(DrugBank:DB11100 KEGG:C01551,D00121); Environment(HMDB:HMDB0000462 T3DB:T3D4936)
EM vs HC	NA	C20313	N-Hydroxy-L-valine	Unknown	NA
EM vs HC	NA	NA	Triallylcyanurate	Unknown	NA
EM vs HC	HMDB0000292	C00385	Xanthine	Host; Microbiota; Food related; Drug related	Microbiota(BIGG:xan ChEBI:17712,48517 KEGG:C00385); Food related(FooDB:FDB001977 HMDB:HMDB0000292 T3DB:T3D4409); Drug related(DrugBank:DB02134)
EM vs HC	HMDB0011493	NA	LPE(22:4)	Food related	Food related(FooDB:FDB028209 HMDB:HMDB0011493)
EM vs HC	HMDB0008156	C00157	PC(40:8)	Host; Microbiota; Food related	Microbiota(KEGG:C00157); Food related(FooDB:FDB025346 HMDB:HMDB0008156)
EM vs HC	HMDB0036301	C03738	gamma-L-Glutamylalanine	Food related	Food related(FooDB:FDB015169 HMDB:HMDB0036301)
EM vs HC	HMDB0000856	C15532	N-Acetyl-L-citrulline	Microbiota; Food related; Drug related	Microbiota(KEGG:C15532); Food related(FooDB:FDB031018); Drug related(DrugBank:DB02368)
EM vs HC	HMDB0000206	C02727	N6-Acetyl-L-lysine	Microbiota; Food related	Microbiota(KEGG:C02727); Food related(FooDB:FDB000476 HMDB:HMDB0000206)
EM vs HC	NA	NA	2,4-Dihydroxybutanoicacid	Unknown	NA
EM vs HC	HMDB0000510	C00956	2-Aminoadipicacid	Host; Microbiota; Food related	Microbiota(BIGG:L2aadp KEGG:C00956); Food related(FooDB:FDB021812 HMDB:HMDB0000510 T3DB:T3D4259)
EM vs HC	NA	NA	Sph(d18:2)_RT434	Unknown	NA
EM vs HC	NA	C00270	N-Acetylneuraminicacid	Host; Microbiota; Food related; Drug related	Microbiota(BIGG:acnam ChEBI:17012,173082 KEGG:C00270,C22382,D11016); Food related(FooDB:FDB001209); Drug related(DrugBank:DB11797 KEGG:C00270,C22382,D11016)
EM vs HC	HMDB0000086	C00670	Glycerophosphocholine	Host; Microbiota; Food related; Drug related	Microbiota(BIGG:g3pc ChEBI:16870 KEGG:C00670,D07349); Food related(FooDB:FDB030952 HMDB:HMDB0000086); Drug related(DrugBank:DB04660 KEGG:C00670,D07349)
EM vs HC	HMDB0000759	C02155	Glycylleucine	Food related	Food related(FooDB:FDB022228)
EM vs HC	HMDB0000965	C00519	Hypotaurine	Host; Microbiota; Food related	Microbiota(KEGG:C00519); Food related(FooDB:FDB022342)
AM, adenomyosis; EM, endometriosis; HC, healthy control.
