# Supplementary material for: The inconsistent pathogenesis of endometriosis and adenomyosis: insights from endometrial metabolome and microbiome
Source: mSystems. 2025 Apr 22;10(5):e00202-25. doi: 10.1128/msystems.00202-25 (PMC12090731; doi:10.1128/msystems.00202-25)
Supplement: Table S7 — Enriched KEGG pathways. [file msystems.00202-25-s0008.xlsx]

## Sheet: Table S7
Table S7. Enriched KEGG pathways in the AM and EM groups.
ID	Name	P value	Adjusted P value1	Genes	Count	Description
hsa05144	Malaria	3.03066e-05	0.0044383	IL1B/THBS2/TLR4/CCL2/IL6/SELE/CD40/SDC1/GYPC/HBB/CXCL8	11	AM
hsa04640	Hematopoietic cell lineage	3.24337e-05	0.0044383	HLA-DRB5/CD1C/IL7R/CD33/IL2RA/CD38/HLA-DQB1/CD24/CD7/IL1B/CD9/HLA-DQA1/ITGAM/IL6/IL1R2/CD8A	16	AM
hsa04514	Cell adhesion molecules	0.000119483	0.0109002	HLA-DRB5/CD86/SELL/CD80/HLA-DQB1/LRRC4C/NEO1/ALCAM/HLA-DQA1/ITGAM/PTPRD/SELE/CD40/SDC1/ICOS/HLA-A/CLDN4/SLITRK5/IGSF11/CD8A	20	AM
hsa00532	Glycosaminoglycan biosynthesis - chondroitin sulfate / dermatan sulfate	0.000456925	0.0312633	CHST11/B3GAT3/B4GALT7/CSGALNACT1/DSE/CHST15	6	AM
hsa04672	Intestinal immune network for IgA production	0.000670236	0.0319481	HLA-DRB5/CD86/CD80/HLA-DQB1/TNFRSF13C/HLA-DQA1/IL6/CD40/ICOS	9	AM
hsa05418	Fluid shear stress and atherosclerosis	0.000726693	0.0319481	MMP9/HSP90B1/GSTP1/NCF2/CALM1/IL1B/MAP2K6/CCL2/THBD/BMPR1B/SELE/FOS/MGST2/SDC1/IL1R2/MGST1/MAP2K7	17	AM
hsa05323	Rheumatoid arthritis	0.000838633	0.0319481	HLA-DRB5/CD86/CD80/ATP6V1C2/HLA-DQB1/IL1B/TLR4/CCL2/HLA-DQA1/IL6/FOS/ATP6V0B/CXCL8	13	AM
hsa04145	Phagosome	0.000933868	0.0319481	HLA-DRB5/FCGR2B/ATP6V1C2/CD209/HLA-DQB1/NCF2/THBS2/CORO1A/TLR4/SEC61G/NOS1/HLA-DQA1/ITGAM/ATP6V0B/MSR1/TUBA1B/HLA-A/OLR1	18	AM
hsa04620	Toll-like receptor signaling pathway	0.0011305	0.0343777	CD86/CD80/TLR8/IL1B/MAP2K6/TLR4/IL6/LY96/STAT1/FOS/CD40/CXCL9/CXCL8/MAP2K7	14	AM
hsa05332	Graft-versus-host disease	0.00142128	0.0388983	HLA-DRB5/CD86/CD80/HLA-DQB1/IL1B/HLA-DQA1/IL6/HLA-A	8	AM
hsa00230	Purine metabolism	0.00195496	0.0455349	PFAS/ADK/PDE9A/DGUOK/PAPSS2/PAPSS1/PDE7A/NME4/GUK1/AK4/GDA/ENPP3/APRT/PDE2A/XDH	15	AM
hsa05166	Human T-cell leukemia virus 1 infection	0.00199653	0.0455349	HLA-DRB5/IL2RA/IL2RG/CHEK1/HLA-DQB1/ANAPC7/MYC/VDAC1/TNFRSF13C/HLA-DQA1/IL6/FOS/CD40/CCNE1/CREB3L1/IL1R2/CRTC1/EGR1/MSX1/IL2RB/HLA-A/ETS1	22	AM
hsa05330	Allograft rejection	0.00259461	0.0546234	HLA-DRB5/CD86/CD80/HLA-DQB1/HLA-DQA1/CD40/HLA-A	7	AM
hsa05412	Arrhythmogenic right ventricular cardiomyopathy	0.00385795	0.073662	TCF7/DSP/DSG2/LAMA1/NOS1/JUP/CTNNA2/ATP2A3/CTNNA3/CACNA2D3/ITGB4	11	AM
hsa05202	Transcriptional misregulation in cancer	0.00403725	0.073662	CD86/BCL2A1/MMP9/HPGD/H3-5/SPINT1/GADD45A/NFKBIZ/SP1/MYC/ITGAM/IL6/CD40/JUP/IL1R2/NR4A3/IL2RB/CXCL8/GADD45G	19	AM
hsa05167	Kaposi sarcoma-associated herpesvirus infection	0.0047768	0.0810587	CD86/HCK/TCF7/CCR5/PTGS2/MAP1LC3A/CALM1/UBB/MAP2K6/MYC/PREX1/IL6/STAT1/FOS/SYK/CXCL8/HLA-A/GNB5/MAP2K7	19	AM
hsa05140	Leishmaniasis	0.00515913	0.0810587	HLA-DRB5/PTGS2/HLA-DQB1/NCF2/IL1B/TLR4/HLA-DQA1/ITGAM/STAT1/FOS	10	AM
hsa04940	Type I diabetes mellitus	0.00533117	0.0810587	HLA-DRB5/CD86/CD80/HLA-DQB1/IL1B/HLA-DQA1/HLA-A	7	AM
hsa05416	Viral myocarditis	0.00758215	0.109217	HLA-DRB5/CD86/CD80/HLA-DQB1/LAMA1/NOS1/HLA-DQA1/CD40/HLA-A	9	AM
hsa04657	IL-17 signaling pathway	0.00820855	0.112328	S100A8/S100A9/MMP9/PTGS2/HSP90B1/TRAF4/IL1B/CCL2/IL6/FOS/CXCL8	11	AM
hsa05135	Yersinia infection	0.00983517	0.128061	LCP2/IL1B/MAP2K6/TLR4/CCL2/ARPC1A/IL6/FOS/WIPF3/ACTR3C/VAV3/CXCL8/MAP2K7/CD8A	14	AM
hsa01232	Nucleotide metabolism	0.0102941	0.128061	ADK/DGUOK/NME4/GUK1/AK4/TK1/GDA/ENPP3/APRT/XDH	10	AM
hsa05340	Primary immunodeficiency	0.0112372	0.132331	IL7R/IL2RG/TNFRSF13C/CD40/ICOS/CD8A	6	AM
hsa00920	Sulfur metabolism	0.0117955	0.132331	PAPSS2/PAPSS1/MPST	3	AM
hsa00330	Arginine and proline metabolism	0.012211	0.132331	SMS/CKB/ALDH9A1/ALDH7A1/NOS1/AGMAT/CKMT2	7	AM
hsa04218	Cellular senescence	0.0130002	0.132331	CHEK1/CDC25A/GADD45A/CALM1/MAP2K6/MYC/VDAC1/TSC2/IL6/CCNE1/MYBL2/CXCL8/HLA-A/ETS1/GADD45G	15	AM
hsa05417	Lipid and atherosclerosis	0.013055	0.132331	MMP9/HSP90B1/VLDLR/NCF2/CALM1/IL1B/MAP2K6/TLR4/CCL2/IL6/ABCG1/SELE/LY96/FOS/CD40/VAV3/CXCL8/OLR1/MAP2K7	19	AM
hsa00561	Glycerolipid metabolism	0.0160965	0.136026	MBOAT1/ALDH9A1/GK/ALDH7A1/DGKH/LIPG/DGAT2/PLPP2	8	AM
hsa05321	Inflammatory bowel disease	0.0160965	0.136026	HLA-DRB5/IL2RG/HLA-DQB1/IL1B/TLR4/HLA-DQA1/IL6/STAT1	8	AM
hsa05219	Bladder cancer	0.016122	0.136026	MMP9/MYC/DAPK2/RPS6KA5/CXCL8/FGFR3	6	AM
hsa05133	Pertussis	0.0163979	0.136026	C1QC/CALM1/IL1B/TLR4/ITGAM/IL6/LY96/FOS/CXCL8	9	AM
hsa05320	Autoimmune thyroid disease	0.016563	0.136026	HLA-DRB5/CD86/CD80/HLA-DQB1/HLA-DQA1/CD40/HLA-A	7	AM
hsa04064	NF-kappa B signaling pathway	0.0167272	0.136026	BCL2A1/PTGS2/GADD45A/IL1B/TLR4/TNFRSF13C/LY96/CD40/SYK/CXCL8/GADD45G	11	AM
hsa04668	TNF signaling pathway	0.0168986	0.136026	MMP9/PTGS2/IL1B/MAP2K6/CCL2/RHBDF1/IL6/SELE/FOS/RPS6KA5/CREB3L1/MAP2K7	12	AM
hsa00770	Pantothenate and CoA biosynthesis	0.0194308	0.149832	VNN2/COASY/BCAT2/ENPP3	4	AM
hsa03265	Virion - Ebolavirus, Lyssavirus and Morbillivirus	0.020057	0.149832	FCGR2B/CD209/NECTIN4	3	AM
hsa04350	TGF-beta signaling pathway	0.0202562	0.149832	BMP7/SMAD7/ID1/SP1/MYC/NEO1/BMPR1B/RPS6KB2/LRRC32/INHBA/SMAD9	11	AM
hsa05130	Pathogenic Escherichia coli infection	0.0279496	0.197085	CYFIP2/IL1B/TLR4/NHERF1/ARPC1A/LPAR2/MYO6/IL6/FOS/WIPF3/ACTR3C/MYH14/TUBA1B/CXCL8/CLDN4/MYO5B/PAK3	17	AM
hsa04060	Cytokine-cytokine receptor interaction	0.0280847	0.197085	IL7R/CCR5/BMP7/IL2RA/IL2RG/IL1B/TNFSF8/MPL/CCL2/TNFRSF13C/BMPR1B/IL32/IL6/CD40/INHBA/IL1R2/CXCL9/CSF2RB/IL2RB/CCR7/CXCL8/IL1RL1/TNFRSF12A	23	AM
hsa05132	Salmonella infection	0.029081	0.198976	TCF7/HSP90B1/RIPK2/CYFIP2/IL1B/MAP2K6/TLR4/ARPC1A/MYC/VPS33A/MYO6/IL6/LY96/FOS/DYNLL1/ACTR3C/TUBA1B/CXCL8/PAK3/MAP2K7	20	AM
hsa04933	AGE-RAGE signaling pathway in diabetic complications	0.031088	0.207519	IL1B/CCL2/THBD/IL6/SELE/STAT1/F3/COL4A1/EGR1/CXCL8	10	AM
hsa05146	Amoebiasis	0.0349518	0.227756	CD1C/IL1B/TLR4/LAMA1/ITGAM/IL6/PRDX1/IL1R2/COL4A1/CXCL8	10	AM
hsa05143	African trypanosomiasis	0.0370601	0.235878	IL1B/IL6/F2RL1/SELE/HBB	5	AM
hsa05152	Tuberculosis	0.0388528	0.241668	HLA-DRB5/FCGR2B/CD209/HLA-DQB1/RIPK2/CALM1/IL1B/CORO1A/TLR4/HLA-DQA1/ITGAM/IL6/STAT1/ATP6V0B/SYK	15	AM
hsa04658	Th1 and Th2 cell differentiation	0.0423212	0.257392	HLA-DRB5/IL2RA/IL2RG/HLA-DQB1/MAML3/HLA-DQA1/STAT1/FOS/IL2RB	9	AM
hsa05222	Small cell lung cancer	0.0448602	0.266903	PTGS2/TRAF4/GADD45A/LAMA1/MYC/CCNE1/COL4A1/GADD45G/CKS2	9	AM
hsa04659	Th17 cell differentiation	0.0460466	0.267125	HLA-DRB5/IL2RA/IL2RG/HLA-DQB1/IL1B/HLA-DQA1/IL6/STAT1/FOS/IL2RB	10	AM
hsa05162	Measles	0.048485	0.267125	FCGR2B/CD209/IL2RA/IL2RG/IL1B/TLR4/IL6/STAT1/FOS/CCNE1/IL2RB/OAS1	12	AM
hsa05322	Systemic lupus erythematosus	0.048485	0.267125	HLA-DRB5/CD86/CD80/H3-5/C1QC/HLA-DQB1/SNRPB/SNRPD1/MACROH2A1/HLA-DQA1/CD40/H4C8	12	AM
hsa04530	Tight junction	0.0488018	0.267125	CD1C/EPB41L4B/AFDN/NHERF1/ARPC1A/ACTR3C/MYH14/MARVELD3/TUBA1B/CLDN4/DLG2/TJP3/MAP2K7/LLGL2	14	AM
hsa04820	Cytoskeleton in muscle cells	4.12146e-09	1.21041e-06	DSP/ACTN2/ACTG2/FHL2/DES/VCAN/MYH14/CAPZB/PDLIM5/SGCE/ITGA7/AGRN/ITGB8/PDLIM3/TPM1/NID2/COL27A1/SYNPO2/TPM2/LDB3/DCN/ENO2/MYL9/DMD/SDC4/MYH10/ITGB7/SYNE1/DTNA/SYNE2/THBS4/MYOZ3/COL11A1/FN1/ITGA11/SPTBN1/FMNL3/CSRP1/TMOD2/ITGB5/SPTBN4/SNTA1/BGN/ANK2/COL6A2/COL4A4/SYNE3/LMOD1/AMPD3/DSC2/MYOM1/FBLN1/PDLIM1/FHL1/COL4A3/ITGA2/DIAPH3/COL6A3/COL9A3/SDC3/SNTB1/ITGA1/ITGA4/FBLN2/LMNB1/FBN2/ITGA8/COL9A2/TH…	78	EM
hsa04512	ECM-receptor interaction	1.4882e-06	0.00021853	TNC/ITGA7/AGRN/LAMB3/VWF/ITGB8/LAMC2/CD44/SDC4/ITGB7/THBS4/FN1/LAMB2/ITGA11/LAMC3/FRAS1/ITGB5/NPNT/COL6A2/COL4A4/FREM2/COL4A3/ITGA2/COL6A3/COL9A3/ITGA1/ITGA4/ITGA8/HMMR/COL9A2/THBS2/COL6A6/RELN/SPP1/LAMA4	35	EM
hsa04151	PI3K-Akt signaling pathway	3.69401e-06	0.000361624	MDM2/ERBB3/JAK3/TNC/NTRK2/MET/CREB5/VEGFA/ITGA7/GNG2/LAMB3/CDKN1B/VWF/ITGB8/IL6R/EGFR/INSR/LAMC2/IL7R/BDNF/LPAR1/PPP2R2C/MYB/CCND1/DDIT4/LPAR3/ITGB7/IL6/THBS4/FN1/LAMB2/ITGA11/PPP2CB/LAMC3/PDGFRA/FGFR2/GNG12/BCL2L11/IL4R/ERBB4/EPHA2/ITGB5/TGFA/TSC1/IFNAR2/COL6A2/COL4A4/PKN2/CCND3/FGFR1/G6PC3/IGF2/CSF3R/F2R/COL4A3/EPOR/IGF1/ITGA2/PPP2R2D/MYC/COL6A3/PRLR/GNG7/PDGFA/COL9A3/ANGPT1/CCNE1/HGF/VEGFB/SYK…	99	EM
hsa04015	Rap1 signaling pathway	2.86921e-05	0.0021066	CDH1/PLCB1/MET/VEGFA/EGFR/INSR/MRAS/LPAR1/RAP1GAP/PRKCZ/LPAR3/CNR1/MAPK13/PARD6G/ADCY5/PDGFRA/FGFR2/RAPGEF3/CALM3/EPHA2/SIPA1L3/MAP2K6/MAP2K3/ADCY7/CALM2/ENAH/FGFR1/PRKCI/AFDN/FPR1/PARD6B/F2R/GNAI1/IGF1/RAP1A/RAPGEF5/PDGFA/ANGPT1/F2RL3/LCP2/HGF/MAPK11/VEGFB/FGFR3/RASGRP2/ID1/DOCK4/KIT/MAGI2/CSF1R/PDGFD/FLT4/PRKD1/FGFR4/FGF7/TEK/PIK3R3/VEGFC/MAPK12/LPAR4/GNAO1/FYB1	62	EM
hsa05412	Arrhythmogenic right ventricular cardiomyopathy	4.47046e-05	0.00262581	DSP/ACTN2/DES/CTNNA3/SGCE/ITGA7/ITGB8/RYR2/SLC8A1/DMD/ITGB7/DTNA/ITGA11/ITGB5/CTNNA2/SNTA1/ATP2A2/CACNB2/GJA1/DSC2/CACNA1D/ITGA2/ATP2A3/CACNA2D2/SNTB1/CACNA2D1/ITGA1/ITGA4/ITGA8/SSPN/CACNA2D3	31	EM
hsa04148	Efferocytosis	5.62798e-05	0.00275475	SLC2A1/RAB17/GPR132/TYRO3/S1PR1/CD24/HIF1A/PROS1/C1QA/PTGER2/ANO6/LRP1/DUSP4/STAB2/ANO4/PTPN6/MAPK13/P2RY2/DUSP5/C1QB/ITGB5/SPHK1/ATP2A2/MEGF10/ELMO1/GAS6/ARG2/CASP1/ANO9/ANO7/CH25H/PPARG/PECAM1/EPOR/ADAM9/ATP2A3/MAPK11/SIRPA/DUSP7/NFATC2/ANO5/NFATC1/CX3CR1/ADGRB1/MAPK12/ABCA1/CPT1C/STAB1	48	EM
hsa04514	Cell adhesion molecules	6.72634e-05	0.00282203	VCAN/CDH1/NEGR1/CADM1/ALCAM/ITGB8/CD22/CD86/CLDN11/CLDN10/CD28/CD99L2/VSIR/CD40LG/CD2/NFASC/CLDN5/ICAM2/SDC4/ITGB7/CD40/NCAM1/VCAM1/PTPRF/CLDN4/JAM3/ESAM/CD6/NLGN4X/NECTIN3/ICOS/PECAM1/CLDN3/F11R/NRCAM/SDC3/CLDN1/CD34/CLDN15/ITGA4/ITGA8/ICOSLG/CDH3/CDH5/CD58/NLGN1/JAM2/HLA-C	48	EM
hsa04510	Focal adhesion	0.000105311	0.00386601	TNC/MET/VEGFA/MYLK/ITGA7/LAMB3/ELK1/VWF/ITGB8/EMP2/SHC3/EGFR/PPP1R12B/LAMC2/MYLK3/EMP1/MYL9/CCND1/PIP5K1B/ITGB7/THBS4/FN1/LAMB2/ITGA11/RASGRF1/LAMC3/PDGFRA/ITGB5/FLNA/COL6A2/COL4A4/CCND3/COL4A3/IGF1/ITGA2/RAP1A/COL6A3/PAK6/FYN/PDGFA/COL9A3/HGF/VEGFB/PPP1CA/ITGA1/ITGA4/ITGA8/PDGFD/FLT4/COL9A2/THBS2/COL6A6/RELN/SPP1/PIK3R3/LAMA4/VEGFC/PARVG	58	EM
hsa04010	MAPK signaling pathway	0.000240736	0.0078556	ERBB3/RASGRF2/NTRK2/MET/VEGFA/FAS/ELK1/EGFR/INSR/TGFBR2/PLA2G4A/PPP3CA/MRAS/MEF2C/BDNF/MAP3K3/ARRB1/CACNA1H/TAB2/RASGRF1/DUSP4/MAP3K9/MAPK13/MECOM/PDGFRA/FGFR2/GNG12/CACNA1G/PTPRR/DUSP5/ERBB4/EPHA2/MAP2K6/TAOK1/MAP2K3/TGFA/FLNA/PPP3CB/MAP2K5/CACNB2/GADD45A/MAP3K4/FGFR1/IGF2/MAP3K5/MAP3K1/CACNA1D/IGF1/MYC/RAP1A/MAP3K8/PDGFA/ANGPT1/HGF/MAPK11/GADD45B/VEGFB/CACNA2D2/FGFR3/CACNA2D1/RASGRP2/RPS6KA6/KI…	78	EM
hsa04360	Axon guidance	0.000315415	0.00801685	ABLIM1/MET/SEMA3E/GDF7/PLXNA2/SRGAP3/PPP3CA/EPHA5/MYL9/PRKCZ/BOC/CFL2/SEMA6D/ROBO3/DPYSL2/SRGAP2/NCK2/PARD6G/SEMA3C/SEMA5A/SSH2/NTN1/SEMA4D/EPHA2/EPHB2/PPP3CB/ENAH/ABLIM2/TRPC1/EPHA4/PARD6B/SLIT3/SEMA6C/GNAI1/PTCH1/SEMA6A/SEMA3A/PAK6/FYN/ROBO2/CDK5/SEMA3B/SEMA4A/SEMA5B/NFATC2/PLXNA4/SEMA6B/SEMA3D/ABLIM3/PIK3R3/EPHA3/SEMA3F	52	EM
hsa05202	Transcriptional misregulation in cancer	0.000320836	0.00801685	MDM2/PBX3/FLI1/MET/BCL2A1/RUNX1/BCL6/CDKN1B/CD86/TGFBR2/MEF2C/BAIAP3/ATF1/ITGB7/CD40/IL6/SIX4/DOT1L/SPINT1/PER2/HOXA10/MMP9/BMP2K/GADD45A/PLAU/MITF/ZBTB16/JMJD1C/NSD2/ERG/CCNA1/PPARG/SLC45A3/IGF1/MYC/HOXA11/CDK14/RUNX2/PDGFA/LDB1/GADD45B/IGFBP3/CXCL8/HOXA9/PROM1/CDKN1A/CSF1R/IL1R2/MLF1/HHEX/TMPRSS2/LYL1/MAF/ETV1	54	EM
hsa00051	Fructose and mannose metabolism	0.000352131	0.00801685	ALDOC/HKDC1/PFKFB2/SORD/GMPPB/PFKFB3/PFKM/PFKL/PFKFB4/PFKP/FBP1/ALDOA/TPI1/PMM2/TIGAR	15	EM
hsa05410	Hypertrophic cardiomyopathy	0.000354868	0.00801685	DES/SGCE/ITGA7/ITGB8/TPM1/RYR2/TPM2/ACE/SLC8A1/DMD/ITGB7/DTNA/IL6/ITGA11/ITGB5/PRKAB1/SNTA1/ATP2A2/CACNB2/CACNA1D/IGF1/ITGA2/EDN1/ATP2A3/CACNA2D2/SNTB1/CACNA2D1/ITGA1/ITGA4/ITGA8/SSPN/CACNA2D3	32	EM
hsa04020	Calcium signaling pathway	0.000420587	0.00882284	ERBB3/PLCB1/PDE1B/NTRK2/MET/ITPR1/VEGFA/MYLK/EGFR/RYR2/PLN/PDE1C/PPP3CA/BDKRB2/CAMK1G/ATP2B1/MYLK3/CAMK1D/CHRM3/SLC8A1/CACNA1H/GRIN2D/STIM2/PTGER3/PDGFRA/FGFR2/ORAI2/CALM3/CACNA1G/ERBB4/PLCD3/ADCY7/SPHK1/TGFA/TACR1/ATP2A2/PPP3CB/CALM2/ATP2B2/P2RX1/FGFR1/P2RX7/PDE1A/SMIM6/F2R/GNAL/SLC25A4/CACNA1D/ATP2A3/PDGFA/HGF/VEGFB/FGFR3/EDNRA/GNA11/PDGFD/NOS3/FLT4/CYSLTR2/NFATC2/FGFR4/FGF7/NFATC1/MCOLN3/VEGFC…	67	EM
hsa04115	p53 signaling pathway	0.000918027	0.017974	MDM2/PERP/SESN1/FAS/CCND1/STEAP3/PPM1D/ATR/GADD45A/CDK1/CCND3/TNFRSF10A/PMAIP1/IGF1/TP73/RRM2/CCNE1/SFN/GTSE1/GADD45B/IGFBP3/CDKN1A/ADGRB1/CCNB1/CCNB2	25	EM
hsa05205	Proteoglycans in cancer	0.00134396	0.0246688	MDM2/ERBB3/WNT2B/MET/ITPR1/VEGFA/FZD7/FAS/FZD5/ELK1/ESR1/EGFR/PPP1R12B/ANK1/HIF1A/MRAS/CD44/DCN/CCND1/FZD4/SDC4/GPC3/FN1/FZD6/PTPN6/MAPK13/PDCD4/ERBB4/MMP9/ITGB5/FLNA/IHH/ANK2/PLAU/FGFR1/HPSE2/IGF2/WNT2/PTCH1/LUM/IGF1/ITGA2/MYC/HGF/MAPK11/PPP1CA/GAB1/CDKN1A/MMP2/FZD1/PIK3R3/ANK3/MAPK12/FZD10	54	EM
hsa04530	Tight junction	0.00183548	0.0317088	MYH14/RUNX1/CGN/CLDN11/CD1C/CLDN10/PPP2R2C/NHERF1/MARVELD3/MYL9/PRKCZ/CCND1/CLDN5/MYH10/SYNPO/PPP2CB/PARD6G/CFTR/CLDN4/JAM3/PRKAB1/MICALL2/PATJ/DLG2/PRKCI/MPDZ/AFDN/TUBA4A/PARD6B/MAP3K5/MAP3K1/TJP3/CLDN3/CACNA1D/PPP2R2D/RAP1A/TUBA1C/LLGL2/F11R/YBX3/CLDN1/CLDN15/AMOT/ACTR3C/JAM2/CGNL1	46	EM
hsa05414	Dilated cardiomyopathy	0.00230784	0.0376542	DES/SGCE/ITGA7/ITGB8/TPM1/RYR2/PLN/TPM2/SLC8A1/DMD/ITGB7/DTNA/ITGA11/ADCY5/ITGB5/ADCY7/SNTA1/ATP2A2/CACNB2/CACNA1D/IGF1/ITGA2/ATP2A3/CACNA2D2/SNTB1/CACNA2D1/ITGA1/ITGA4/ITGA8/SSPN/CACNA2D3	31	EM
hsa04520	Adherens junction	0.00268775	0.0415447	CDH1/NECTIN4/MET/CTNNA3/EGFR/INSR/TGFBR2/HEG1/MYL9/WASL/PTPRB/RASIP1/PTPN6/PTPRF/BAIAP2/PTPRJ/WASF3/CTNNA2/FGFR1/AFDN/NECTIN3/SSX2IP/RAP1A/SNAI1/FYN/WASF1/CDH5/ARHGAP29	28	EM
hsa00250	Alanine, aspartate and glutamate metabolism	0.00327035	0.0437485	ADSS1/ASRGL1/ADSS2/GFPT2/RIMKLB/GPT2/ASL/NAT8L/GLUL/GLS/ASPA/CPS1/ALDH4A1/ASS1	14	EM
hsa04924	Renin secretion	0.00341697	0.0437485	PLCB1/PDE1B/ITPR1/PDE1C/PPP3CA/PTGER2/PDE3A/ACE/AQP1/ADCY5/CALM3/PPP3CB/CALM2/NPR1/PDE3B/PDE1A/GNAI1/GUCY1A2/CACNA1D/EDN1/KCNMA1/EDNRA	22	EM
hsa04022	cGMP-PKG signaling pathway	0.00348688	0.0437485	PLCB1/ITPR1/CREB5/PDE2A/MYLK/INSR/PLN/PPP3CA/BDKRB2/ATP2B1/MYLK3/MEF2C/IRS2/PDE3A/MYL9/SLC8A1/ADRA2C/ADCY5/PRKG1/CALM3/ADCY7/ATP2A2/PPP3CB/CALM2/NPR1/PDE3B/ATP2B2/IRS4/CNGA1/GNAI1/SLC25A4/GUCY1A2/CACNA1D/ATP2A3/KCNMA1/PPP1CA/PIK3R6/EDNRA/GNA11/NOS3/NFATC2/KCNJ8/NFATC1/KCNMB1	44	EM
hsa04218	Cellular senescence	0.00355199	0.0437485	MDM2/ITPR1/TGFBR2/PPP3CA/MRAS/TRAF3IP2/CCND1/IL6/E2F3/MAPK13/CALM3/MAP2K6/MAP2K3/TSC1/ETS1/ZFP36L2/PPP3CB/CALM2/ATR/GADD45A/CDK1/CCND3/CCNA1/SLC25A4/CACNA1D/MYC/CCNE1/MAPK11/GADD45B/PPP1CA/IGFBP3/CXCL8/CDKN1A/NFATC2/NFATC1/PIK3R3/CCNB1/MAPK12/FOXM1/E2F5/HLA-C/CCNB2	42	EM
hsa02010	ABC transporters	0.00357515	0.0437485	ABCA10/ABCA6/ABCA8/ABCA12/CFTR/ABCC8/ABCA9/ABCA5/ABCD3/ABCC4/ABCB1/ABCG1/ABCD2/ABCC9/ABCC3/ABCA1	16	EM
hsa00330	Arginine and proline metabolism	0.00461113	0.0541686	GATM/CNDP2/AGMAT/MAOB/AZIN2/MAOA/ALDH18A1/ARG2/SMOX/P4HA3/CKB/P4HA2/SAT1/ALDH1B1/PYCR1/NOS3/ALDH4A1	17	EM
hsa04610	Complement and coagulation cascades	0.0049507	0.0559209	SERPINE2/F8/ITGAX/VWF/BDKRB2/SERPINA1/F2RL2/PROS1/C1QA/C7/C1S/C1QB/CLU/C3AR1/CD59/TFPI/PLAU/CR1/F2R/A2M/CFI/SERPING1/F2RL3/C5AR1/VSIG4/C3	26	EM
hsa04068	FoxO signaling pathway	0.00541359	0.0588847	MDM2/S1PR1/BCL6/CDKN1B/EGFR/INSR/FBXO32/TGFBR2/IRS2/IL7R/CCND1/HOMER2/IL6/SOD2/MAPK13/BCL2L11/PRKAB1/GADD45A/IRS4/G6PC3/KLF2/IGF1/FOXO4/MAPK11/GADD45B/PLK3/CDKN1A/DEPP1/PIK3R3/CCNB1/MAPK12/RAG1/GABARAPL1/PLK4/CCNB2/CDKN2D	36	EM
hsa04390	Hippo signaling pathway	0.00619707	0.0631417	WNT2B/CDH1/CTNNA3/FZD7/FZD5/GDF7/WWTR1/TGFBR2/BMP6/PPP2R2C/PRKCZ/CCND1/FZD4/FZD6/PPP2CB/PARD6G/BMP8A/DVL2/CTNNA2/PATJ/DLG2/CCND3/PRKCI/NKD1/BMP8B/PARD6B/WNT2/BMP2/WTIP/PPP2R2D/GLI2/MYC/LLGL2/TP73/PPP1CA/ID1/BMP4/AMOT/FZD1/FZD10/WWC1	41	EM
hsa04670	Leukocyte transendothelial migration	0.00623496	0.0631417	CTNNA3/CLDN11/CLDN10/CD99L2/MYL9/CLDN5/MAPK13/VCAM1/RAPGEF3/CLDN4/JAM3/MMP9/CTNNA2/ESAM/AFDN/GNAI1/PECAM1/CLDN3/RAP1A/F11R/TXK/MAPK11/CLDN1/NCF4/CLDN15/ITGA4/CDH5/MMP2/PIK3R3/JAM2/MAPK12/ITK	32	EM
hsa04110	Cell cycle	0.00695942	0.0666604	MDM2/CDKN1B/BUB1/TTK/CCND1/ESCO2/ORC1/KNL1/CCNH/E2F3/PPP2CB/AURKB/RAD21/ATR/GADD45A/CDK1/BUB1B/CCND3/CDC6/CCNA1/ANAPC4/ORC6/MYC/WEE1/PKMYT1/CCNE1/SFN/MCM4/GADD45B/CDC20/CDC14A/PTTG1/CDKN1A/ANAPC15/CCNB1/E2F5/CDT1/ORC5/MCM2/CCNB2/CDKN2D	41	EM
hsa04640	Hematopoietic cell lineage	0.00703638	0.0666604	CD24/IL6R/CD22/CD1C/IL7R/CD44/CD2/IL6/ANPEP/CD3G/CD9/IL4R/CD59/CD7/CR1/CSF3R/MME/EPOR/ITGA2/CD34/ITGA1/ITGA4/KIT/CSF1R/IL11RA/IL1R2/CD5/CD38	28	EM
hsa04921	Oxytocin signaling pathway	0.00749064	0.0687464	PLCB1/ITPR1/MYLK/ELK1/EGFR/PPP1R12B/RYR2/PLA2G4A/PPP3CA/CAMK1G/MYLK3/MEF2C/CAMK1D/MYL9/CCND1/ADCY5/CALM3/KCNJ5/PRKAB1/ADCY7/PPP3CB/MAP2K5/CALM2/NPR1/CACNB2/GNAI1/GUCY1A2/CACNA1D/PPP1CA/CACNA2D2/PIK3R6/CACNA2D1/CDKN1A/NOS3/NFATC2/NFATC1/CACNA2D3/PLA2G4C/CD38/GNAO1	40	EM
hsa01230	Biosynthesis of amino acids	0.0101511	0.0903402	ALDOC/ENO2/PFKM/PFKL/CTH/PFKP/ALDH18A1/PSAT1/ARG2/GPT2/ASL/ALDOA/MAT2B/GLUL/SDSL/TPI1/TALDO1/NAGS/PYCR1/CPS1/PSPH/ASS1	22	EM
hsa04611	Platelet activation	0.0111262	0.0953472	PLCB1/ITPR1/PTGS1/MYLK/VWF/PLA2G4A/MYLK3/PRKCZ/VAMP8/MAPK13/ADCY5/PRKG1/ADCY7/FCGR2A/P2RX1/PRKCI/F2R/GNAI1/GUCY1A2/ITGA2/RAP1A/FYN/F2RL3/LCP2/MAPK11/PPP1CA/SYK/PIK3R6/RASGRP2/NOS3/PIK3R3/MAPK12/PLA2G4C	33	EM
hsa04724	Glutamatergic synapse	0.0113631	0.0953472	PLCB1/ITPR1/SHANK2/GNG2/SLC38A1/SLC1A2/PLA2G4A/DLGAP1/SLC1A1/PPP3CA/SLC38A2/PLD1/HOMER2/GRIN2D/GRIA4/ADCY5/GNG12/ADCY7/PPP3CB/TRPC1/LZTS3/GLUL/GNAI1/GRIA1/CACNA1D/GLS/GNG7/GRIA2/GRIK2/PLA2G4C/GNAO1	31	EM
hsa00220	Arginine biosynthesis	0.0135834	0.110812	ARG2/GPT2/ASL/GLUL/GLS/NAGS/NOS3/CPS1/ASS1	9	EM
hsa00030	Pentose phosphate pathway	0.0149259	0.118473	PGM1/ALDOC/PFKM/PFKL/PFKP/FBP1/GLYCTK/ALDOA/DERA/TALDO1/RGN	11	EM
hsa04340	Hedgehog signaling pathway	0.0157986	0.120892	CDON/CCND1/KIF3A/BOC/ARRB1/SCUBE2/GAS1/IHH/CSNK1G1/GPR161/GLI3/PTCH1/GLI2/CSNK1A1/SPOPL/HHIP/EVC2	17	EM
hsa04974	Protein digestion and absorption	0.0160539	0.120892	COL10A1/SLC15A1/KCNN4/COL27A1/SLC1A1/SLC38A2/COL8A1/SLC8A1/COL8A2/COL11A1/COL7A1/COL16A1/COL6A2/COL4A4/KCNQ1/MME/COL4A3/COL6A3/COL17A1/SLC1A5/COL9A3/COL14A1/COL21A1/COL23A1/COL9A2/COL28A1/ELN/COL6A6	28	EM
hsa04814	Motor proteins	0.0199599	0.143604	ACTG2/MYO5B/ACTA2/MYH14/KIF5C/CAPZB/TPM1/TPM2/DNAH7/KIF27/MYL9/DNAI1/KIF3A/MYH10/MYO1E/KIF3C/KIF12/DNAI3/MYO1D/DNAH3/DNAH5/MYO3B/DNAH12/MYO7B/DNAH11/STARD9/KIF21A/TUBB4B/TUBA4A/MYO18A/BICDL2/DYNLT5/KIF24/MYO6/KIF14/KIFC3/TUBA1C/MYO9B/DNAI4/TUBD1/TUBB3/KIF9/KIF6/MYO7A/MYO15A/KIF23/TUBB2A	47	EM
hsa04072	Phospholipase D signaling pathway	0.0200479	0.143604	PLCB1/PLPP2/SHC3/EGFR/INSR/PLA2G4A/MRAS/CYTH4/LPAR1/PLPP1/LPAR3/PLD1/PIP5K1B/DGKG/GAB2/ADCY5/PDGFRA/RAPGEF3/ADCY7/SPHK1/TSC1/CYTH3/DGKI/F2R/DGKB/FYN/PDGFA/AGPAT2/SYK/GAB1/PIK3R6/CXCL8/KIT/PDGFD/PIK3R3/PLA2G4C/LPAR4	37	EM
hsa00450	Selenocompound metabolism	0.0213086	0.145535	PAPSS1/INMT/CTH/SEPHS2/MARS2/PSTK/KYAT1	7	EM
hsa00910	Nitrogen metabolism	0.0213086	0.145535	CA12/CA8/CA5B/CA2/GLUL/CA13/CPS1	7	EM
hsa05219	Bladder cancer	0.0228526	0.148271	MDM2/CDH1/VEGFA/EGFR/CCND1/E2F3/MMP9/MYC/DAPK1/FGFR3/CXCL8/CDKN1A/MMP2	13	EM
hsa04014	Ras signaling pathway	0.0232323	0.148271	RASGRF2/NTRK2/MET/VEGFA/GNG2/ELK1/SHC3/EGFR/ETS2/INSR/PLA2G4A/MRAS/BDNF/PLD1/RASGRF1/GAB2/PDGFRA/RASAL1/FGFR2/GNG12/CALM3/EPHA2/TGFA/ETS1/PLAAT3/CALM2/FGFR1/AFDN/IGF2/IGF1/RAP1A/PAK6/GNG7/RAPGEF5/PDGFA/ANGPT1/FOXO4/HGF/VEGFB/GAB1/FGFR3/RASGRP2/ABL2/KIT/RASA4/CSF1R/PDGFD/FLT4/FGFR4/FGF7/TEK/RASA4B/PIK3R3/VEGFC/PLA2G4C	55	EM
hsa05165	Human papillomavirus infection	0.023622	0.148271	MDM2/WNT2B/ATP6V1C2/TNC/CREB5/VEGFA/FZD7/ITGA7/FAS/FZD5/LAMB3/CDKN1B/VWF/ITGB8/EGFR/LAMC2/LFNG/PPP2R2C/NHERF1/PRKCZ/CCND1/FZD4/ITGB7/THBS4/FN1/FZD6/LAMB2/ITGA11/PPP2CB/LAMC3/PARD6G/DVL2/ITGB5/TSC1/IFNAR2/HES1/ATP6V1A/PATJ/COL6A2/ATR/DLG2/COL4A4/CCND3/PRKCI/PARD6B/WNT2/CCNA1/COL4A3/ITGA2/PPP2R2D/COL6A3/LLGL2/HEY1/CSNK1A1/COL9A3/HES6/CCNE1/RFNG/ITGA1/ITGA4/NOTCH3/ITGA8/CDKN1A/COL9A2/THBS2/COL6A6/FZ…	74	EM
hsa00600	Sphingolipid metabolism	0.0237287	0.148271	GLA/UGT8/SGPL1/PLPP2/DEGS2/SGPP2/SPTLC2/KDSR/PLPP1/UGCG/SPHK1/SMPD2/SGMS1/SGMS2/ACER3/ACER2	16	EM
hsa05217	Basal cell carcinoma	0.0246747	0.15097	WNT2B/FZD7/FZD5/FZD4/FZD6/DVL2/GADD45A/WNT2/BMP2/GLI3/PTCH1/GLI2/GADD45B/HHIP/CDKN1A/BMP4/FZD1/FZD10	18	EM
hsa00230	Purine metabolism	0.0265398	0.159068	ENPP3/PDE1B/PGM1/PDE2A/PDE1C/PDE7B/ENTPD5/PDE10A/PDE3A/ADSS1/AK7/ADA2/NME1/PAPSS1/ADCY5/ADSS2/CANT1/AK1/ADCY7/ENPP4/NPR1/PDE3B/AK4/AMPD3/GDA/PDE1A/ENTPD3/NT5E/GUCY1A2/XDH/RRM2/PDE4B	32	EM
hsa04933	AGE-RAGE signaling pathway in diabetic complications	0.0303687	0.178376	PLCB1/VEGFA/CDKN1B/STAT5A/TGFBR2/PRKCZ/CCND1/IL6/FN1/PRKCD/MAPK13/VCAM1/PLCD3/COL4A4/COL4A3/STAT5B/EDN1/MAPK11/VEGFB/CXCL8/NOS3/MMP2/NFATC1/PIK3R3/VEGFC/MAPK12	26	EM
hsa04713	Circadian entrainment	0.0328199	0.188994	PLCB1/ITPR1/GNG2/RYR2/PER1/CACNA1H/GRIN2D/GRIA4/ADCY5/PRKG1/GNG12/CALM3/CACNA1G/PER2/KCNJ5/ADCY7/CALM2/GNAI1/GUCY1A2/GRIA1/CACNA1D/GNG7/GRIA2/PER3/GNAO1	25	EM
hsa05225	Hepatocellular carcinoma	0.0367425	0.204053	WNT2B/MET/FZD7/FZD5/ELK1/DPF3/SHC3/EGFR/TGFBR2/CCND1/FZD4/GSTM4/FZD6/E2F3/GSTO2/DVL2/SMARCA2/TGFA/GSTM3/MGST1/GADD45A/PHF10/NQO1/IGF2/WNT2/LRP5/GSTM2/MYC/CSNK1A1/FRAT2/HGF/GADD45B/GAB1/SMARCD3/MGST2/CDKN1A/FZD1/HMOX1/PIK3R3/FZD10	40	EM
hsa04925	Aldosterone synthesis and secretion	0.0368246	0.204053	PLCB1/ITPR1/SCARB1/CREB5/PDE2A/STAR/CAMK1G/ATP2B1/CAMK1D/ATF1/CACNA1H/ADCY5/CALM3/CACNA1G/KCNJ5/ADCY7/CALM2/NPR1/ATP2B2/NR4A2/DAGLA/CACNA1D/GNA11/PRKD1/NR4A1	25	EM
hsa04152	AMPK signaling pathway	0.0380566	0.206975	ACACB/CREB5/INSR/HMGCR/IRS2/PFKFB2/PPP2R2C/CCND1/PPP2CB/LEPR/PFKFB3/CFTR/PFKM/PFKL/PFKFB4/PFKP/PRKAB1/FBP1/TSC1/SCD5/IRS4/G6PC3/CAB39L/CCNA1/PPARG/IGF1/PPP2R2D/PPARGC1A/PIK3R3/CPT1C	30	EM
hsa04728	Dopaminergic synapse	0.039587	0.211383	PLCB1/ITPR1/CREB5/KIF5C/GNG2/PPP3CA/PPP2R2C/MAOB/ARRB1/MAOA/PPP2CB/GRIA4/MAPK13/ADCY5/GNG12/CALM3/KCNJ5/SLC18A2/PPP3CB/COMT/CALM2/GNAI1/GNAL/GRIA1/CACNA1D/PPP2R2D/GNG7/MAPK11/PPP1CA/GRIA2/MAPK12/GNAO1	32	EM
hsa03320	PPAR signaling pathway	0.0429693	0.225347	ACSL5/PLTP/CYP27A1/FABP4/ME3/FABP3/ANGPTL4/SCD5/ME1/PLIN5/OLR1/ACSL4/PLIN4/PPARG/FABP5/ACOX2/SLC27A6/DBI/CPT1C/LPL	20	EM
hsa00512	Mucin type O-glycan biosynthesis	0.0450835	0.228953	GCNT1/GALNT12/GALNT6/ST6GALNAC2/GALNT16/GALNT15/ST3GAL1/GALNT18/ST6GALNAC1/GALNT7/ST6GALNAC3	11	EM
hsa05224	Breast cancer	0.0452161	0.228953	WNT2B/FZD7/PGR/FZD5/ESR2/ESR1/SHC3/EGFR/CCND1/FZD4/FZD6/E2F3/DVL2/DLL4/BRCA2/HES1/GADD45A/FGFR1/WNT2/LRP5/IGF1/MYC/HEY1/CSNK1A1/FRAT2/GADD45B/KIT/NOTCH3/CDKN1A/FLT4/FZD1/FGF7/PIK3R3/FZD10/BRCA1	35	EM
hsa04630	JAK-STAT signaling pathway	0.0467445	0.23268	JAK3/IL6R/EGFR/STAT5A/IL15/IL7R/CCND1/LIFR/IL6/CLCF1/LEPR/PTPN6/PDGFRA/IL4R/IFNAR2/IL13RA1/CCND3/SOCS2/IL12RB2/CSF3R/FHL1/STAT5B/EPOR/MYC/PRLR/PDGFA/MPL/SOCS6/OSMR/IFNLR1/GHR/IL21R/CDKN1A/LIF/IL20RA/IL2RG/IL11RA/PIK3R3/IL15RA	39	EM
hsa05130	Pathogenic Escherichia coli infection	0.047887	0.234394	WIPF3/MYO5B/MYH14/FAS/CLDN11/CLDN10/CYTH4/LPAR1/NHERF1/IL18/WASL/CLDN5/MYH10/MYO1E/IL6/TAB2/NCK2/MYO1D/PTPN6/MAPK13/BAIAP2/CLDN4/WASF3/FCGR2A/CYTH3/TUBB4B/CASP1/TUBA4A/TNFRSF10A/F2R/WIPF1/CLDN3/MYO6/TUBA1C/FYN/MAPK11/BAIAP2L1/CLDN1/WASF1/CXCL8/CLDN15/TUBB3/ACTR3C/MAPK12/TUBB2A/LPAR4	46	EM
hsa04261	Adrenergic signaling in cardiomyocytes	0.0497055	0.237639	PLCB1/CREB5/TPM1/RYR2/PLN/TPM2/ATP2B1/PPP2R2C/SLC8A1/CREM/PPP2CB/SCN7A/MAPK13/ADCY5/RAPGEF3/CALM3/ADCY7/POPDC2/ATP2A2/CALM2/CACNB2/ATP2B2/KCNQ1/GNAI1/CACNA1D/PPP2R2D/ATP2A3/SCN1B/SCN5A/MAPK11/PPP1CA/CACNA2D2/PIK3R6/CACNA2D1/CACNA2D3/MAPK12	36	EM
AM, adenomyosis; EM, endometriosis
1 P values were adjusted using the false discovery rate (FDR) method.
