# Supplementary material for: The inconsistent pathogenesis of endometriosis and adenomyosis: insights from endometrial metabolome and microbiome
Source: mSystems. 2025 Apr 22;10(5):e00202-25. doi: 10.1128/msystems.00202-25 (PMC12090731; doi:10.1128/msystems.00202-25)
Supplement: Table S8 — Shared KEGG pathways. [file msystems.00202-25-s0009.xlsx]

## Sheet: Table S8
Table S8. Shared KEGG pathways between transcriptome and metabolome in AM and EM groups.
ID	Name	P value	Adjusted P value1	Metabolite/Gene	Count	Putatively associated microbiota	Description
ko00330	Arginine and proline metabolism	0.0486	0.0523	4-Aminobutyricacid(GABA)	1	Corynebacterium singulare, Chryseobacterium kwangjuense	AM_metabolome
hsa00330	Arginine and proline metabolism	0.012211	0.1323	SMS/CKB/ALDH9A1/ALDH7A1/NOS1/AGMAT/CKMT2	7		AM_transcriptome
ko00230	Purine metabolism	0.0128	0.0671	Guanine/Xanthine	2	Bacteroides dorei	EM_metabolome
ko00220	Arginine biosynthesis	0.0205	0.0671	N-Acetyl-L-citrulline	1	C. kwangjuense, Microbacterium aurantiacum	EM_metabolome
hsa00230	Purine metabolism	0.0265398	0.1591	ENPP3/PDE1B/PGM1/PDE2A/PDE1C/PDE7B/ENTPD5/PDE10A/PDE3A/ADSS1/AK7/ADA2/NME1/PAPSS1/ADCY5/ADSS2/CANT1/AK1/ADCY7/ENPP4/NPR1/PDE3B/AK4/AMPD3/GDA/PDE1A/ENTPD3/NT5E/GUCY1A2/XDH/RRM2/PDE4B	32		EM_transcriptome
hsa00220	Arginine biosynthesis	0.0135834	0.1108	ARG2/GPT2/ASL/GLUL/GLS/NAGS/NOS3/CPS1/ASS1	9		EM_transcriptome
AM, adenomyosis; EM, endometriosis
1 P values were adjusted using the false discovery rate (FDR) method.
