# Supplementary material for: The inconsistent pathogenesis of endometriosis and adenomyosis: insights from endometrial metabolome and microbiome
Source: mSystems. 2025 Apr 22;10(5):e00202-25. doi: 10.1128/msystems.00202-25 (PMC12090731; doi:10.1128/msystems.00202-25)
Supplement: Table S9 — Primers for qPCR. [file msystems.00202-25-s0010.xlsx]

## Sheet: Table S9
Table S9. The primers for qPCR used in this study.
Genes	Primer sequences (5' to 3')
AGMAT	Forward: CCCCTGGATACTGGGACCTC
	Reverse: CCCGTGCTAGGATTGACTGT
NOS1	Forward: TTCCCTCTCGCCAAAGAGTTT
	Reverse: AAGTGCTAGTGGTGTCGATCT
ALDH9A1	Forward: GTCGCAGCCGCTCAATTAC
	Reverse: CCTTTGCATTTTGAACAGCCAA
GLS	Forward: AGGGTCTGTTACCTAGCTTGG
	Reverse: ACGTTCGCAATCCTGTAGATTT
NOS3	Forward: TGATGGCGAAGCGAGTGAAG
	Reverse: ACTCATCCATACACAGGACCC
PGM1	Forward: CCAAACCGACTGAAGATCCGT
	Reverse: CATGTTTCGATCCCCATCTCC
ENPP3	Forward: GCTTGGACTCAGGAAACTGGA
	Reverse: TCACCTCGGTCTTTACATGCC
NME1	Forward: AAGGAGATCGGCTTGTGGTTT
	Reverse: CTGAGCACAGCTCGTGTAATC
GDA	Forward: GCTGGAAGTAGCATAGACCTGC
	Reverse: TCTTCTGCAAAGTCGATGTTCTG
NT5E	Forward: GCCTGGGAGCTTACGATTTTG
	Reverse: TAGTGCCCTGGTACTGGTCG
RRM2	Forward: CACGGAGCCGAAAACTAAAGC
	Reverse: TCTGCCTTCTTATACATCTGCCA
PDE4B	Forward: AACGCTGGAGGAATTAGACTGG
	Reverse: GCTCCCGGTTCAGCATTCT
